# Supplementary material for: DNA barcoding of Northern Nearctic Muscidae (Diptera) reveals high correspondence between morphological and molecular species limits
Source: BMC Ecol. 2012 Nov 23;12:24. doi: 10.1186/1472-6785-12-24 (PMC3537539; doi:10.1186/1472-6785-12-24)
Supplement: Additional file 1 — Specimen list. Name (pre and post-reassessment), Sample ID (voucher accession number), GenBank Accession Number, Process ID, Specimen repository and collection locality of 1303 specimens submitted for DNA amplification. Post-reassessment name provided only for specimens that yielded high quality sequences of at least 600 base pairs. Blue text indicates a successful amplification but low quality sequence (<600bp); red text indicates a failure to amplify; bolded text indicates a name change following the taxonomic reassessment. [file 1472-6785-12-24-S1.xlsx]

## Sheet: Additional file 1
Additional File 1- Specimen list. Name (pre and post-reassessment), Sample ID (voucher accession number), GenBank Accession Number, Process ID, Specimen repository and collection locality of 1326 specimens submitted for DNA amplification. Post-reassessment name provided only for specimens that yielded high quality sequences of at least 600 base pairs. Blue text indicates a successful amplificatio…
Pre-reassessment name	Post-reassessment name	Sample ID	Accession number	Process ID	Specimen repository	Country	Province/state	Region	Sector
Coenosia atritibia Ringdahl	Coenosia atritibia Ringdahl	BUIC-CHU0600	HM891644	MFDC673-10	Bishop's University	Canada	MB	Churchill	10 km ESE Churchill, Launch Road near A-frame
Coenosia atritibia Ringdahl	Coenosia atritibia Ringdahl	BUIC-CHU0601	HM891645	MFDC674-10	Bishop's University	Canada	MB	Churchill	10 km ESE Churchill, Launch Road near A-frame
Coenosia atritibia Ringdahl	Coenosia atritibia Ringdahl	BUIC-CHU0603	HM891647	MFDC676-10	Bishop's University	Canada	MB	Churchill	10 km ESE Churchill, Launch Road near A-frame
Coenosia comita (Huckett)	Coenosia comita (Huckett)	BUIC-CHU0054	HM388852	MFDC144-09	Bishop's University, Insect Collection	Canada	MB	Churchill	10 km ESE Churchill, Launch Road near A-frame
Coenosia comita (Huckett)	Coenosia comita (Huckett)	BUIC-CHU0055	HM388853	MFDC145-09	Bishop's University, Insect Collection	Canada	MB	Churchill	26 km SE Churchill, Twin Lakes
Coenosia comita (Huckett)	Coenosia comita (Huckett)	BUIC-CHU0319	HM389045	MFDC397-09	Bishop's University, Insect Collection	Canada	MB	Churchill	10 km ESE Churchill, Launch Road near A-frame
Coenosia comita (Huckett)	Coenosia comita (Huckett)	BUIC-CHU0337	HM389058	MFDC414-09	Bishop's University, Insect Collection	Canada	MB	Churchill	10 km ESE Churchill, Launch Road near A-frame
Coenosia comita (Huckett)	Coenosia comita (Huckett)	BUIC-CHU0338	HM389059	MFDC415-09	Bishop's University, Insect Collection	Canada	MB	Churchill	10 km ESE Churchill, Launch Road near A-frame
Coenosia comita (Huckett)	Coenosia comita (Huckett)	BUIC-CHU0339	HM389060	MFDC416-09	Bishop's University, Insect Collection	Canada	MB	Churchill	10 km ESE Churchill, Launch Road near A-frame
Coenosia comita (Huckett)	Coenosia comita (Huckett)	BUIC-CHU0340	HM389061	MFDC417-09	Bishop's University, Insect Collection	Canada	MB	Churchill	10 km ESE Churchill, Launch Road near A-frame
Coenosia comita (Huckett)	Coenosia comita (Huckett)	BUIC-CHU0341	HM389062	MFDC418-09	Bishop's University, Insect Collection	Canada	MB	Churchill	10 km ESE Churchill, Launch Road near A-frame
Coenosia comita (Huckett)	Coenosia comita (Huckett)	BUIC-CHU0342	HM389063	MFDC419-09	Bishop's University, Insect Collection	Canada	MB	Churchill	10 km ESE Churchill, Launch Road near A-frame
Coenosia comita (Huckett)	Coenosia comita (Huckett)	BUIC-CHU0343	HM389064	MFDC420-09	Bishop's University, Insect Collection	Canada	MB	Churchill	10 km ESE Churchill, Launch Road near A-frame
Coenosia comita (Huckett)	Coenosia comita (Huckett)	BUIC-CHU0344	HM389065	MFDC421-09	Bishop's University, Insect Collection	Canada	MB	Churchill	10 km ESE Churchill, Launch Road near A-frame
Coenosia comita (Huckett)	Coenosia comita (Huckett)	BUIC-CHU0345	HM389066	MFDC422-09	Bishop's University, Insect Collection	Canada	MB	Churchill	10 km ESE Churchill, Launch Road near A-frame
Coenosia comita (Huckett)	Coenosia comita (Huckett)	BUIC-CHU0346	HM389067	MFDC423-09	Bishop's University, Insect Collection	Canada	MB	Churchill	10 km ESE Churchill, Launch Road near A-frame
Coenosia comita (Huckett)	Coenosia comita (Huckett)	BUIC-CHU0347	HM389068	MFDC424-09	Bishop's University, Insect Collection	Canada	MB	Churchill	10 km ESE Churchill, Launch Road near A-frame
Coenosia comita (Huckett)	Coenosia comita (Huckett)	BUIC-CHU0348	HM389069	MFDC425-09	Bishop's University, Insect Collection	Canada	MB	Churchill	10 km ESE Churchill, Launch Road near A-frame
Coenosia comita (Huckett)	Coenosia comita (Huckett)	BUIC-CHU0349	HM389070	MFDC426-09	Bishop's University, Insect Collection	Canada	MB	Churchill	10 km ESE Churchill, Launch Road near A-frame
Coenosia comita (Huckett)	Coenosia comita (Huckett)	BUIC-CHU0899	HM891894	MFDC972-10	Bishop's University	Canada	MB	Churchill	10 km ESE Churchill, Launch Road near A-frame
Coenosia comita (Huckett)	Coenosia comita (Huckett)	JBWM0319540	N/A	MFDC041-08	University of Manitoba, J. B. Wallis Museum of Entomology	Canada	MB	Churchill	26 km SE Churchill, Twin Lakes
Coenosia conforma Huckett	Coenosia conforma Huckett	BUIC-CHU0043	HQ991811	MFDC133-09	Bishop's University, Insect Collection	Canada	MB	Churchill	14 km E Churchill, Golf Balls Intertidal
Coenosia conforma Huckett	Coenosia conforma Huckett	BUIC-CHU0044	HQ991812	MFDC134-09	Bishop's University, Insect Collection	Canada	MB	Churchill	26 km SE Churchill, Twin Lakes burn site
Coenosia conforma Huckett	Coenosia conforma Huckett	BUIC-CHU0353	HM389072	MFDC428-09	Bishop's University, Insect Collection	Canada	MB	Churchill	23 km E Churchill, Ramsay Creek
Coenosia conforma Huckett	Coenosia conforma Huckett	BUIC-CHU0354	HQ991842	MFDC429-09	Bishop's University, Insect Collection	Canada	MB	Churchill	23 km E Churchill, Ramsay Creek
Coenosia conforma Huckett	Coenosia conforma Huckett	BUIC-CHU0798	HM891806	MFDC871-10	Bishop's University	Canada	MB	Churchill	23 km E Churchill, Ramsay Creek
Coenosia conforma Huckett	Coenosia conforma Huckett	JBWM0319553	N/A	MFDC054-08	University of Manitoba, J. B. Wallis Museum of Entomology	Canada	MB	Churchill	14 km E Churchill, Golf balls
Coenosia conforma Huckett	N/A	BUIC-CHU0604	N/A	MFDC677-10	Bishop's University	Canada	MB	Churchill	2 km S Churchill, Beech Bay
Coenosia conforma Huckett	N/A	BUIC-CHU0605	N/A	MFDC678-10	Bishop's University	Canada	MB	Churchill	14 km E Churchill, Golf balls
Coenosia demoralis Huckett	Coenosia demoralis Huckett	JBWM0234404	N/A	MFDC094-08	University of Manitoba, J. B. Wallis Museum of Entomology	Canada	MB	Churchill	14 km E Churchill, Golf balls
Coenosia demoralis Huckett	N/A	BUIC-CHU0994	N/A	MFDC1067-11	Bishop's University	Canada	MB	Churchill	4 km S Churchill Beech Bay
Coenosia demoralis Huckett	N/A	BUIC-CHU0995	N/A	MFDC1068-11	Bishop's University	Canada	MB	Churchill	4 km S Churchill Beech Bay
Coenosia demoralis Huckett	N/A	BUIC-CHU0051	N/A	MFDC141-09	Bishop's University, Insect Collection	Canada	MB	Churchill	14 km E Churchill, Golf Balls Intertidal
Coenosia demoralis Huckett	N/A	BUIC-CHU0358	N/A	MFDC433-09	Bishop's University, Insect Collection	Canada	MB	Churchill	23 km E Churchill, Ramsay Creek
Coenosia demoralis Huckett	N/A	BUIC-CHU0606	N/A	MFDC679-10	Bishop's University	Canada	MB	Churchill	23 km E Churchill, Ramsay Creek
Coenosia demoralis Huckett	N/A	BUIC-CHU0607	N/A	MFDC680-10	Bishop's University	Canada	MB	Churchill	23 km E Churchill, Ramsay Creek
Coenosia demoralis Huckett	N/A	BUIC-CHU0608	N/A	MFDC681-10	Bishop's University	Canada	MB	Churchill	26 km SE Churchill, Twin Lakes burn site
Coenosia flaviseta Huckett	N/A	BUIC-CHU0609	N/A	MFDC682-10	Bishop's University	Canada	MB	Churchill	23 km E Churchill, Ramsay Creek
Coenosia flaviseta Huckett	N/A	BUIC-CHU0610	N/A	MFDC683-10	Bishop's University	Canada	MB	Churchill	Wapusk National Park, Broad River
Coenosia flaviseta Huckett	N/A	BUIC-CHU1028	N/A	MFDC1103-11	Bishop's University	Canada	MB	Churchill	4km S Churchill Beech Bay
Coenosia frisoni Malloch	Coenosia frisoni Malloch	BUIC-CHU0611	HM891648	MFDC684-10	Bishop's University	Canada	MB	Churchill	26 km SE Churchill, Twin Lakes
Coenosia frisoni Malloch	Coenosia frisoni Malloch	BUIC-CHU0616	HM891653	MFDC689-10	Bishop's University	Canada	MB	Churchill	16 km SW Churchill, Churchill River
Coenosia imperator (Walker)	Coenosia imperator (Walker)	BUIC-CHU0067	HQ991817	MFDC157-09	Bishop's University, Insect Collection	Canada	MB	Churchill	2 km S Churchill, Beech Bay
Coenosia imperator (Walker)	Coenosia imperator (Walker)	BUIC-CHU0068	HM388859	MFDC158-09	Bishop's University, Insect Collection	Canada	MB	Churchill	26 km SE Churchill, Twin Lakes burn site
Coenosia imperator (Walker)	Coenosia imperator (Walker)	BUIC-CHU0299	HQ991838	MFDC380-09	Bishop's University, Insect Collection	Canada	MB	Churchill	5 km E Churchill, Gun Range
Coenosia imperator (Walker)	Coenosia imperator (Walker)	BUIC-CHU0629	HM891661	MFDC702-10	Bishop's University	Canada	MB	Churchill	2 km S Churchill, Beech Bay
Coenosia imperator (Walker)	Coenosia imperator (Walker)	CHU05-FLY-119	N/A	MHFLI119-06	Biodiversity Institute of Ontario	Canada	MB	Churchill	unspecified locality
Coenosia imperator (Walker)	Coenosia imperator (Walker)	CHU05-FLY-120	N/A	MHFLI120-06	Biodiversity Institute of Ontario	Canada	MB	Churchill	unspecified locality
Coenosia imperator (Walker)	Coenosia imperator (Walker)	CHU05-FLY-138	N/A	MHFLI138-06	Biodiversity Institute of Ontario	Canada	MB	Churchill	10 km SE Churchill, Farnworth Lake
Coenosia imperator (Walker)	Coenosia imperator (Walker)	JBWM0319537	N/A	MFDC038-08	University of Manitoba, J. B. Wallis Museum of Entomology	Canada	MB	Churchill	14 km E Churchill, Golf balls
Coenosia imperator (Walker)	N/A	BUIC-CHU0064	N/A	MFDC154-09	Bishop's University, Insect Collection	Canada	MB	Churchill	10 km SE Churchill, Farnworth Lake
Coenosia imperator (Walker)	N/A	BUIC-CHU0065	N/A	MFDC155-09	Bishop's University, Insect Collection	Canada	MB	Churchill	10 km ESE Churchill, Launch Road near A-frame
Coenosia imperator (Walker)	N/A	BUIC-CHU0066	N/A	MFDC156-09	Bishop's University, Insect Collection	Canada	MB	Churchill	10 km ESE Churchill, Launch Road near A-frame
Coenosia impunctata Malloch	Coenosia impunctata	BUIC-AK001	N/A	MFAI001-11	Bishop's University, Insect Collection	USA	AK	Aleutian Islands	Wosnesenski Island
Coenosia impunctata Malloch	Coenosia impunctata	BUIC-AK003	N/A	MFAI003-11	Bishop's University, Insect Collection	USA	AK	Aleutian Islands	Wosnesenski Island
Coenosia impunctata Malloch	Coenosia impunctata	BUIC-AK004	N/A	MFAI004-11	Bishop's University, Insect Collection	USA	AK	Aleutian Islands	Wosnesenski Island
Coenosia impunctata Malloch	Coenosia impunctata	BUIC-AK005	N/A	MFAI005-11	Bishop's University, Insect Collection	USA	AK	Aleutian Islands	Tangik Island
Coenosia impunctata Malloch	Coenosia impunctata	BUIC-AK006	N/A	MFAI006-11	Bishop's University, Insect Collection	USA	AK	Aleutian Islands	Adak Island
Coenosia impunctata Malloch	Coenosia impunctata	BUIC-AK007	N/A	MFAI007-11	Bishop's University, Insect Collection	USA	AK	Aleutian Islands	Rootok Island
Coenosia impunctata Malloch	Coenosia impunctata	BUIC-AK008	N/A	MFAI008-11	Bishop's University, Insect Collection	USA	AK	Aleutian Islands	Chowiet Island
Coenosia impunctata Malloch	Coenosia impunctata	BUIC-AK009	N/A	MFAI009-11	Bishop's University, Insect Collection	USA	AK	Aleutian Islands	Wosnesenski Island
Coenosia impunctata Malloch	Coenosia impunctata	BUIC-AK010	N/A	MFAI010-11	Bishop's University, Insect Collection	USA	AK	Aleutian Islands	Wosnesenski Island
Coenosia impunctata Malloch	Coenosia impunctata	BUIC-AK011	N/A	MFAI011-11	Bishop's University, Insect Collection	USA	AK	Aleutian Islands	Rootok Island
Coenosia impunctata Malloch	Coenosia impunctata	BUIC-AK012	N/A	MFAI012-11	Bishop's University, Insect Collection	USA	AK	Aleutian Islands	Chowiet Island
Coenosia impunctata Malloch	Coenosia impunctata	BUIC-AK013	N/A	MFAI013-11	Bishop's University, Insect Collection	USA	AK	Aleutian Islands	Adak Island
Coenosia impunctata Malloch	Coenosia impunctata	BUIC-AK014	N/A	MFAI014-11	Bishop's University, Insect Collection	USA	AK	Aleutian Islands	Adak Island
Coenosia impunctata Malloch	N/A	BUIC-AK002	N/A	MFAI002-11	Bishop's University, Insect Collection	USA	AK	Aleutian Islands	Wosnesenski Island
Coenosia longimaculata Stein	Coenosia longimaculata Stein	BUIC-CHU0302	HM389034	MFDC383-09	Bishop's University, Insect Collection	Canada	MB	Churchill	4 km NW Churchill, Prince of Wales Fort NHS
Coenosia longimaculata Stein	Coenosia longimaculata Stein	BUIC-CHU0303	HM389035	MFDC384-09	Bishop's University, Insect Collection	Canada	MB	Churchill	4 km NW Churchill, Prince of Wales Fort NHS
Coenosia longimaculata Stein	Coenosia longimaculata Stein	BUIC-CHU0306	HM389037	MFDC387-09	Bishop's University, Insect Collection	Canada	MB	Churchill	5 km E Churchill, Dump Beach
Coenosia longimaculata Stein	Coenosia longimaculata Stein	BUIC-CHU0307	HM389038	MFDC388-09	Bishop's University, Insect Collection	Canada	MB	Churchill	14 km E Churchill, Golf Balls Intertidal
Coenosia longimaculata Stein	Coenosia longimaculata Stein	BUIC-CHU0308	HM389039	MFDC389-09	Bishop's University, Insect Collection	Canada	MB	Churchill	4 km NW Churchill, Prince of Wales Fort NHS
Coenosia longimaculata Stein	Coenosia longimaculata Stein	BUIC-CHU0309	HM389040	MFDC390-09	Bishop's University, Insect Collection	Canada	MB	Churchill	4 km NW Churchill, Prince of Wales Fort NHS
Coenosia longimaculata Stein	Coenosia longimaculata Stein	BUIC-CHU0312	HM389041	MFDC391-09	Bishop's University, Insect Collection	Canada	MB	Churchill	10 km ESE Churchill, Launch Road near A-frame
Coenosia longimaculata Stein	Coenosia longimaculata Stein	BUIC-CHU0613	HM891650	MFDC686-10	Bishop's University	Canada	MB	Churchill	10 km ESE Churchill, Launch Road near A-frame
Coenosia longimaculata Stein	Coenosia longimaculata Stein	BUIC-CHU0614	HM891651	MFDC687-10	Bishop's University	Canada	MB	Churchill	16 km SW Churchill, Churchill River
Coenosia longimaculata Stein	Coenosia longimaculata Stein	BUIC-CHU0615	HM891652	MFDC688-10	Bishop's University	Canada	MB	Churchill	11 km S Churchill, Goose Creek Road
Coenosia longimaculata Stein	Coenosia longimaculata Stein	BUIC-CHU0801	HM891808	MFDC874-10	Bishop's University	Canada	MB	Churchill	11 km S Churchill, Goose Creek Road
Coenosia longimaculata Stein	Coenosia longimaculata Stein	BUIC-CHU0802	HM891809	MFDC875-10	Bishop's University	Canada	MB	Churchill	23 km E Churchill, Ramsay Creek
Coenosia longimaculata Stein	Coenosia longimaculata Stein	BUIC-CHU0804	HM891810	MFDC877-10	Bishop's University	Canada	MB	Churchill	11 km S Churchill, Goose Creek Road
Coenosia longimaculata Stein	Coenosia longimaculata Stein	JBWM0234395	N/A	MFDC085-08	University of Manitoba, J. B. Wallis Museum of Entomology	Canada	MB	Churchill	2 km S Churchill, Beech Bay
Coenosia longimaculata Stein	Coenosia longimaculata Stein	JBWM0234398	N/A	MFDC088-08	University of Manitoba, J. B. Wallis Museum of Entomology	Canada	MB	Churchill	10 km ESE Churchill, Launch Road near A-frame
Coenosia longimaculata Stein	N/A	BUIC-CHU0313	N/A	MFDC392-09	Bishop's University, Insect Collection	Canada	MB	Churchill	4 km NW Churchill, Prince of Wales Fort NHS
Coenosia longimaculata Stein	N/A	BUIC-CHU0314	N/A	MFDC393-09	Bishop's University, Insect Collection	Canada	MB	Churchill	23 km E Churchill, Ramsay Creek
Coenosia longimaculata Stein	N/A	BUIC-CHU0617	N/A	MFDC690-10	Bishop's University	Canada	MB	Churchill	16 km SW Churchill, Churchill River
Coenosia longimaculata Stein	N/A	BUIC-CHU0799	N/A	MFDC872-10	Bishop's University	Canada	MB	Churchill	16 km SW Churchill, Churchill River
Coenosia longimaculata Stein	N/A	BUIC-CHU0803	N/A	MFDC876-10	Bishop's University	Canada	MB	Churchill	23 km E Churchill, Ramsay Creek
Coenosia minor Huckett	Coenosia minor Huckett	BUIC-CHU0045	HQ991813	MFDC135-09	Bishop's University, Insect Collection	Canada	MB	Churchill	16 km SW Churchill, Churchill River
Coenosia minor Huckett	Coenosia minor Huckett	BUIC-CHU0046	HQ991814	MFDC136-09	Bishop's University, Insect Collection	Canada	MB	Churchill	16 km SW Churchill, Churchill River
Coenosia minor Huckett	Coenosia minor Huckett	BUIC-CHU0618	HM891654	MFDC691-10	Bishop's University	Canada	MB	Churchill	16 km SW Churchill, Churchill River
Coenosia minor Huckett	Coenosia minor Huckett	BUIC-CHU0619	HM891655	MFDC692-10	Bishop's University	Canada	MB	Churchill	16 km SW Churchill, Churchill River
Coenosia minor Huckett	Coenosia minor Huckett	BUIC-CHU0620	HM891656	MFDC693-10	Bishop's University	Canada	MB	Churchill	16 km SW Churchill, Churchill River
Coenosia minor Huckett	N/A	BUIC-CHU0621	N/A	MFDC694-10	Bishop's University	Canada	MB	Churchill	16 km SW Churchill, Churchill River
Coenosia mollicula (Fallén)	Coenosia mollicula (Fallén)	BUIC-CHU0047	HM388849	MFDC137-09	Bishop's University, Insect Collection	Canada	MB	Churchill	26 km SE Churchill, Twin Lakes burn site
Coenosia mollicula (Fallén)	Coenosia mollicula (Fallén)	BUIC-CHU0049	HM388850	MFDC139-09	Bishop's University, Insect Collection	Canada	MB	Churchill	26 km SE Churchill, Twin Lakes burn site
Coenosia mollicula (Fallén)	Coenosia mollicula (Fallén)	BUIC-CHU0050	HM388851	MFDC140-09	Bishop's University, Insect Collection	Canada	MB	Churchill	26 km SE Churchill, Twin Lakes burn site
Coenosia mollicula (Fallén)	N/A	BUIC-CHU0048	N/A	MFDC138-09	Bishop's University, Insect Collection	Canada	MB	Churchill	26 km SE Churchill, Twin Lakes burn site
Coenosia mollicula (Fallén)	N/A	BUIC-CHU0622	N/A	MFDC695-10	Bishop's University	Canada	MB	Churchill	23 km E Churchill, Ramsay Creek
Coenosia nigricoxa Stein	Coenosia nigricoxa Stein	BUIC-CHU0062	HQ991816	MFDC152-09	Bishop's University, Insect Collection	Canada	MB	Churchill	Wapusk National Park, Broad River
Coenosia nigricoxa Stein	Coenosia nigricoxa Stein	BUIC-CHU0316	HM389042	MFDC394-09	Bishop's University, Insect Collection	Canada	MB	Churchill	4 km SE Churchill, human waste depot
Coenosia nigricoxa Stein	Coenosia nigricoxa Stein	BUIC-CHU0317	HM389043	MFDC395-09	Bishop's University, Insect Collection	Canada	MB	Churchill	Wapusk National Park, Broad River
Coenosia nigricoxa Stein	Coenosia nigricoxa Stein	BUIC-CHU0318	HM389044	MFDC396-09	Bishop's University, Insect Collection	Canada	MB	Churchill	2 km S Churchill, Beech Bay
Coenosia nigricoxa Stein	Coenosia nigricoxa Stein	BUIC-CHU0320	HQ991839	MFDC398-09	Bishop's University, Insect Collection	Canada	MB	Churchill	24 km E Churchill, Gordon Point
Coenosia nigricoxa Stein	Coenosia nigricoxa Stein	BUIC-CHU0321	HM389046	MFDC399-09	Bishop's University, Insect Collection	Canada	MB	Churchill	24 km E Churchill, Gordon Point
Coenosia nigricoxa Stein	Coenosia nigricoxa Stein	BUIC-CHU0322	HM389047	MFDC400-09	Bishop's University, Insect Collection	Canada	MB	Churchill	2 km S Churchill, Beech Bay
Coenosia nigricoxa Stein	Coenosia nigricoxa Stein	BUIC-CHU0323	HQ991840	MFDC401-09	Bishop's University, Insect Collection	Canada	MB	Churchill	24 km E Churchill, Gordon Point
Coenosia nigricoxa Stein	Coenosia nigricoxa Stein	BUIC-CHU0324	HQ991841	MFDC402-09	Bishop's University, Insect Collection	Canada	MB	Churchill	Wapusk National Park, Laperousse Bay
Coenosia nigricoxa Stein	Coenosia nigricoxa Stein	BUIC-CHU0325	HM389048	MFDC403-09	Bishop's University, Insect Collection	Canada	MB	Churchill	10 km ESE Churchill, Launch Road near A-frame
Coenosia nigricoxa Stein	Coenosia nigricoxa Stein	BUIC-CHU0327	HM389050	MFDC405-09	Bishop's University, Insect Collection	Canada	MB	Churchill	5 km E Churchill, Dump Beach
Coenosia nigricoxa Stein	Coenosia nigricoxa Stein	BUIC-CHU0329	HM389052	MFDC407-09	Bishop's University, Insect Collection	Canada	MB	Churchill	Wapusk National Park, Laperousse Bay
Coenosia nigricoxa Stein	Coenosia nigricoxa Stein	BUIC-CHU0360	HM389075	MFDC435-09	Bishop's University, Insect Collection	Canada	MB	Churchill	13 km E Churchill, Eastern Creek
Coenosia nigricoxa Stein	Coenosia nigricoxa Stein	BUIC-CHU0602	HM891646	MFDC675-10	Bishop's University	Canada	MB	Churchill	5 km E Churchill, Dump Beach
Coenosia nigricoxa Stein	Coenosia nigricoxa Stein	BUIC-CHU0623	HM891657	MFDC696-10	Bishop's University	Canada	MB	Churchill	2 km S Churchill, Beech Bay
Coenosia nigricoxa Stein	Coenosia nigricoxa Stein	CHU05-FLY-127	N/A	MHFLI127-06	Biodiversity Institute of Ontario	Canada	MB	Churchill	11 km S Churchill, Goose Creek
Coenosia nigricoxa Stein	Coenosia nigricoxa Stein	CHU05-FLY-318	N/A	MHFLI318-07	Biodiversity Institute of Ontario	Canada	MB	Churchill	2 km S Churchill, Beech Bay
Coenosia nigricoxa Stein	Coenosia nigricoxa Stein	CHU05-FLY-331	N/A	MHFLI331-07	Biodiversity Institute of Ontario	Canada	MB	Churchill	2 km S Churchill, Beech Bay
Coenosia nigricoxa Stein	Coenosia nigricoxa Stein	CHU05-FLY-336	N/A	MHFLI336-07	Biodiversity Institute of Ontario	Canada	MB	Churchill	2 km S Churchill, Beech Bay
Coenosia nigricoxa Stein	Coenosia nigricoxa Stein	CHU05-FLY-422	N/A	MHFLI422-07	Biodiversity Institute of Ontario	Canada	MB	Churchill	2 km S Churchill, Beech Bay
Coenosia nigricoxa Stein	Coenosia nigricoxa Stein	CHU05-FLY-423	N/A	MHFLI423-07	Biodiversity Institute of Ontario	Canada	MB	Churchill	2 km S Churchill, Beech Bay
Coenosia nigricoxa Stein	Coenosia nigricoxa Stein	CHU05-FLY-465	N/A	MHFLI465-07	Biodiversity Institute of Ontario	Canada	MB	Churchill	2 km S Churchill, Beech Bay
Coenosia nigricoxa Stein	Coenosia nigricoxa Stein	JBWM0234380	N/A	MFDC070-08	University of Manitoba, J. B. Wallis Museum of Entomology	Canada	MB	Churchill	2 km S Churchill, Beech Bay
Coenosia nigricoxa Stein	Coenosia nigricoxa Stein	JBWM0319563	N/A	MFDC064-08	University of Manitoba, J. B. Wallis Museum of Entomology	Canada	MB	Churchill	10 km ESE Churchill, Launch Road near A-frame
Coenosia octopunctata (Zetterstedt)	Coenosia octopunctata (Zetterstedt)	BUIC-CHU0057	HM388855	MFDC147-09	Bishop's University, Insect Collection	Canada	MB	Churchill	16 km SW Churchill, Churchill River
Coenosia octopunctata (Zetterstedt)	Coenosia octopunctata (Zetterstedt)	BUIC-CHU0058	HM388856	MFDC148-09	Bishop's University, Insect Collection	Canada	MB	Churchill	10 km ESE Churchill, Launch Road near A-frame
Coenosia octopunctata (Zetterstedt)	Coenosia octopunctata (Zetterstedt)	BUIC-CHU0061	HQ991815	MFDC151-09	Bishop's University, Insect Collection	Canada	MB	Churchill	10 km ESE Churchill, Launch Road near A-frame
Coenosia octopunctata (Zetterstedt)	Coenosia octopunctata (Zetterstedt)	BUIC-CHU0350	HM389071	MFDC427-09	Bishop's University, Insect Collection	Canada	MB	Churchill	16 km SW Churchill, Churchill River
Coenosia octopunctata (Zetterstedt)	Coenosia octopunctata (Zetterstedt)	BUIC-CHU0351	HM389247	MFDC663-09	Bishop's University, Insect Collection	Canada	MB	Churchill	16 km SW Churchill, Churchill River
Coenosia octopunctata (Zetterstedt)	Coenosia octopunctata (Zetterstedt)	BUIC-CHU0352	HM389248	MFDC664-09	Bishop's University, Insect Collection	Canada	MB	Churchill	16 km SW Churchill, Churchill River
Coenosia octopunctata (Zetterstedt)	Coenosia octopunctata (Zetterstedt)	JBWM0319532	N/A	MFDC033-08	University of Manitoba, J. B. Wallis Museum of Entomology	Canada	MB	Churchill	10 km ESE Churchill, Launch Road near A-frame
Coenosia octopunctata (Zetterstedt)	Coenosia octopunctata (Zetterstedt)	JBWM0319555	N/A	MFDC056-08	University of Manitoba, J. B. Wallis Museum of Entomology	Canada	MB	Churchill	2 km S Churchill, Beech Bay
Coenosia pumila (Fallén)	Coenosia pumila (Fallén)	BUIC-CHU0612	HM891649	MFDC685-10	Bishop's University	Canada	MB	Churchill	2 km S Churchill, Beech Bay
Coenosia pumila (Fallén)	Coenosia pumila (Fallén)	BUIC-CHU0627	HM891660	MFDC700-10	Bishop's University	Canada	MB	Churchill	11 km S Churchill, Goose Creek Road
Coenosia pumila (Fallén)	Coenosia pumila (Fallén)	BUIC-CHU0806	HM891811	MFDC879-10	Bishop's University	Canada	MB	Churchill	23 km E Churchill, Ramsay Creek
Coenosia pumila (Fallén)	Coenosia pumila (Fallén)	BUIC-CHU0807	HM891812	MFDC880-10	Bishop's University	Canada	MB	Churchill	2 km S Churchill, Beech Bay
Coenosia pumila (Fallén)	N/A	BUIC-CHU0805	N/A	MFDC878-10	Bishop's University	Canada	MB	Churchill	23 km E Churchill, Ramsay Creek
Coenosia remissa Huckett	Coenosia remissa Huckett	BUIC-CHU0625	HM891658	MFDC698-10	Bishop's University	Canada	MB	Churchill	16 km SW Churchill, Churchill River
Coenosia remissa Huckett	N/A	BUIC-CHU0624	N/A	MFDC697-10	Bishop's University	Canada	MB	Churchill	16 km SW Churchill, Churchill River
Coenosia sp. 1	Coenosia sp. 1	BUIC-CHU0626	HM891659	MFDC699-10	Bishop's University	Canada	MB	Churchill	11 km S Churchill, Goose Creek Road
Coenosia tarsata Huckett*	Coenosia tarsata Huckett	BUIC-CHU0359	HM389074	MFDC434-09	Bishop's University, Insect Collection	Canada	MB	Churchill	5 km E Churchill, Gun Range
Coenosia transiens Stein	Coenosia transiens Stein	BUIC-CHU0037	HM388847	MFDC131-09	Bishop's University, Insect Collection	Canada	MB	Churchill	10 km SE Churchill, Farnworth Lake
Coenosia transiens Stein	Coenosia transiens Stein	BUIC-CHU0038	HM388848	MFDC132-09	Bishop's University, Insect Collection	Canada	MB	Churchill	10 km SE Churchill, Farnworth Lake
Coenosia transiens Stein	Coenosia transiens Stein	BUIC-CHU0357	HM389073	MFDC432-09	Bishop's University, Insect Collection	Canada	MB	Churchill	4 km NW Churchill, Prince of Wales Fort NHS
Coenosia transiens Stein	Coenosia transiens Stein	JBWM0319562	N/A	MFDC063-08	University of Manitoba, J. B. Wallis Museum of Entomology	Canada	MB	Churchill	10 km SE Churchill, Farnworth Lake
Coenosia verralli Collin*	Coenosia verralli Collin	BUIC-AK015	N/A	MFAI015-11	Bishop's University, Insect Collection	USA	AK	Aleutian Islands	Wosnesenski Island
Coenosia verralli Collin*	Coenosia verralli Collin	BUIC-AK016	N/A	MFAI016-11	Bishop's University, Insect Collection	USA	AK	Aleutian Islands	Wosnesenski Island
Coenosia verralli Collin	Coenosia verralli Collin	BUIC-AK017	N/A	MFAI017-11	Bishop's University, Insect Collection	USA	AK	Aleutian Islands	Wosnesenski Island
Coenosia verralli Collin	Coenosia verralli Collin	BUIC-AK018	N/A	MFAI018-11	Bishop's University, Insect Collection	USA	AK	Aleutian Islands	Wosnesenski Island
Coenosia verralli Collin*	Coenosia verralli Collin	BUIC-AK019	N/A	MFAI019-11	Bishop's University, Insect Collection	USA	AK	Aleutian Islands	Wosnesenski Island
Coenosia verralli Collin	Coenosia verralli Collin	BUIC-CHU0304	HM389036	MFDC385-09	Bishop's University, Insect Collection	Canada	MB	Churchill	16 km E Churchill, Bird Cove
Coenosia verralli Collin*	Coenosia verralli Collin	BUIC-CHU0326	HM389049	MFDC404-09	Bishop's University, Insect Collection	Canada	MB	Churchill	5 km E Churchill, Gun Range
Coenosia verralli Collin*	Coenosia verralli Collin	BUIC-CHU0328	HM389051	MFDC406-09	Bishop's University, Insect Collection	Canada	MB	Churchill	5 km E Churchill, Gun Range
Coenosia verralli Collin*	Coenosia verralli Collin	BUIC-CHU0330	HM389053	MFDC408-09	Bishop's University, Insect Collection	Canada	MB	Churchill	Wapusk National Park, Laperousse Bay
Coenosia verralli Collin*	Coenosia verralli Collin	BUIC-CHU0331	HM389054	MFDC409-09	Bishop's University, Insect Collection	Canada	MB	Churchill	Wapusk National Park, Broad River
Coenosia verralli Collin	Coenosia verralli Collin	BUIC-CHU0332	HM389055	MFDC410-09	Bishop's University, Insect Collection	Canada	MB	Churchill	16 km E Churchill, Bird Cove
Coenosia verralli Collin*	Coenosia verralli Collin	BUIC-CHU0333	HM389056	MFDC411-09	Bishop's University, Insect Collection	Canada	MB	Churchill	5 km E Churchill, Gun Range
Coenosia verralli Collin*	Coenosia verralli Collin	BUIC-CHU0334	HM389057	MFDC412-09	Bishop's University, Insect Collection	Canada	MB	Churchill	24 km E Churchill, Gordon Point
Coenosia verralli Collin	N/A	BUIC-CHU0552	HM389221	MFDC623-09	Bishop's University, Insect Collection	Canada	MB	Churchill	23 km E Churchill, Ramsay Creek
Coenosia verralli Collin	N/A	BUIC-AK125	N/A	MFAI125-11	Bishop's University, Insect Collection	England
Coenosia verralli Collin	N/A	BUIC-AK126	N/A	MFAI126-11	Bishop's University, Insect Collection	Sweden	Scania	Skane	Havaeng
Coenosia verralli Collin	N/A	BUIC-CHU0628	N/A	MFDC701-10	Bishop's University	Canada	MB	Churchill	Wapusk National Park, Broad River
Drymeia groenlandica (Lundbeck)	Drymeia groenlandica (Lundbeck)	BUIC-CHU0903	HM891898	MFDC976-10	Bishop's University	Canada	MB	Churchill	16 km SW Churchill, Churchill River
Drymeia groenlandica (Lundbeck)	Drymeia groenlandica (Lundbeck)	BUIC-CHU0904	HM891899	MFDC977-10	Bishop's University	Canada	MB	Churchill	Wapusk National Park, Broad River
Drymeia pribilofensis Malloch	Drymeia pribilofensis Malloch	BUIC-CHU0095	HM388879	MFDC185-09	Bishop's University, Insect Collection	Canada	MB	Churchill	16 km E Churchill, Bird Cove
Drymeia pribilofensis Malloch	Drymeia pribilofensis Malloch	BUIC-CHU0096	HM388880	MFDC186-09	Bishop's University, Insect Collection	Canada	MB	Churchill	16 km E Churchill, Bird Cove
Drymeia pribilofensis Malloch	Drymeia pribilofensis Malloch	BUIC-CHU0097	HM388881	MFDC187-09	Bishop's University, Insect Collection	Canada	MB	Churchill	16 km E Churchill, Bird Cove
Drymeia pribilofensis Malloch	Drymeia pribilofensis Malloch	BUIC-CHU0098	HM388882	MFDC188-09	Bishop's University, Insect Collection	Canada	MB	Churchill	16 km E Churchill, Bird Cove
Drymeia pribilofensis Malloch	Drymeia pribilofensis Malloch	BUIC-CHU0099	HM388883	MFDC189-09	Bishop's University, Insect Collection	Canada	MB	Churchill	16 km E Churchill, Bird Cove
Drymeia pribilofensis Malloch	Drymeia pribilofensis Malloch	BUIC-CHU0100	HM388884	MFDC190-09	Bishop's University, Insect Collection	Canada	MB	Churchill	16 km E Churchill, Bird Cove
Drymeia pribilofensis Malloch	Drymeia pribilofensis Malloch	BUIC-CHU0631	HM891663	MFDC704-10	Bishop's University	Canada	MB	Churchill	16 km E Churchill, Bird Cove
Drymeia quadrisetosa Malloch	Drymeia quadrisetosa Malloch	BUIC-CHU0101	HM388885	MFDC191-09	Bishop's University, Insect Collection	Canada	MB	Churchill	14 km E Churchill, Golf Balls Intertidal
Drymeia quadrisetosa Malloch	Drymeia quadrisetosa Malloch	BUIC-CHU0102	HM388886	MFDC192-09	Bishop's University, Insect Collection	Canada	MB	Churchill	10 km ESE Churchill, Launch Road near A-frame
Drymeia quadrisetosa Malloch	Drymeia quadrisetosa Malloch	BUIC-CHU0103	HM388887	MFDC193-09	Bishop's University, Insect Collection	Canada	MB	Churchill	10 km ESE Churchill, Launch Road near A-frame
Drymeia quadrisetosa Malloch	Drymeia quadrisetosa Malloch	BUIC-CHU0104	HM388888	MFDC194-09	Bishop's University, Insect Collection	Canada	MB	Churchill	10 km SE Churchill, Farnworth Lake
Drymeia quadrisetosa Malloch	Drymeia quadrisetosa Malloch	BUIC-CHU0105	HM388889	MFDC195-09	Bishop's University, Insect Collection	Canada	MB	Churchill	10 km ESE Churchill, Launch Road near A-frame
Drymeia quadrisetosa Malloch	Drymeia quadrisetosa Malloch	BUIC-CHU0106	HM388890	MFDC196-09	Bishop's University, Insect Collection	Canada	MB	Churchill	10 km ESE Churchill, Launch Road near A-frame
Drymeia quadrisetosa Malloch	Drymeia quadrisetosa Malloch	BUIC-CHU0107	HM388891	MFDC197-09	Bishop's University, Insect Collection	Canada	MB	Churchill	10 km ESE Churchill, Launch Road near A-frame
Drymeia quadrisetosa Malloch	Drymeia quadrisetosa Malloch	BUIC-CHU0108	HM388892	MFDC198-09	Bishop's University, Insect Collection	Canada	MB	Churchill	Wapusk National Park, Laperousse Bay
Drymeia quadrisetosa Malloch	Drymeia quadrisetosa Malloch	BUIC-CHU0109	HM388893	MFDC199-09	Bishop's University, Insect Collection	Canada	MB	Churchill	Wapusk National Park, Laperousse Bay
Drymeia quadrisetosa Malloch	Drymeia quadrisetosa Malloch	BUIC-CHU0110	HM388894	MFDC200-09	Bishop's University, Insect Collection	Canada	MB	Churchill	10 km ESE Churchill, Launch Road near A-frame
Drymeia quadrisetosa Malloch	Drymeia quadrisetosa Malloch	BUIC-CHU0111	HM388895	MFDC201-09	Bishop's University, Insect Collection	Canada	MB	Churchill	10 km ESE Churchill, Launch Road near A-frame
Drymeia quadrisetosa Malloch	Drymeia quadrisetosa Malloch	BUIC-CHU0112	HM388896	MFDC202-09	Bishop's University, Insect Collection	Canada	MB	Churchill	14 km E Churchill, Golf Balls Intertidal
Drymeia quadrisetosa Malloch	Drymeia quadrisetosa Malloch	BUIC-CHU0113	HM388897	MFDC203-09	Bishop's University, Insect Collection	Canada	MB	Churchill	10 km ESE Churchill, Launch Road near A-frame
Drymeia quadrisetosa Malloch	Drymeia quadrisetosa Malloch	BUIC-CHU0114	HM388898	MFDC204-09	Bishop's University, Insect Collection	Canada	MB	Churchill	10 km ESE Churchill, Launch Road near A-frame
Drymeia segnis (Holmgren)	Drymeia segnis (Holmgren)	BUIC-CHU0956	HM891627	MFDC1029-10	Bishop's University	Canada	NU	Rankin Inlet	Landing Lake
Drymeia segnis (Holmgren)	Drymeia segnis (Holmgren)	BUIC-CHU0957	HM891628	MFDC1030-10	Bishop's University	Canada	NU	Rankin Inlet	Landing Lake
Graphomya sp.	Graphomya sp.	BUIC-AK114	N/A	MFAI114-11	Bishop's University, Insect Collection	USA	VT	East Franklin	Lake Carmi State Park
Graphomya sp.	Graphomya sp.	BUIC-AK115	N/A	MFAI115-11	Bishop's University, Insect Collection	Canada	QC	Ogden	Marlington Bog
Graphomya sp.	Graphomya sp.	BUIC-CHU0972	N/A	MFDC1045-11	Bishop's University	Canada	MB	Churchill	12km E on Launch Road
Graphomya sp.	Graphomya sp.	BUIC-CHU0973	N/A	MFDC1046-11	Bishop's University	Canada	MB	Churchill	Ramsay Creek
Graphomya sp.	Graphomya sp.	BUIC-CHU0975	N/A	MFDC1048-11	Bishop's University	Canada	MB	Churchill	24 km E Churchill, Ramsay Creek
Graphomya sp.	Graphomya sp.	BUIC-CHU0977	N/A	MFDC1050-11	Bishop's University	Canada	MB	Churchill	24 km E Churchill, Ramsay Creek
Graphomya sp.	Graphomya sp.	BUIC-CHU0979	N/A	MFDC1052-11	Bishop's University	Canada	MB	Churchill	24 km E Churchill, Ramsay Creek
Graphomya sp.	Graphomya sp.	BUIC-CHU0980	N/A	MFDC1053-11	Bishop's University	Canada	MB	Churchill	24 km E Churchill, Ramsay Creek
Graphomya sp.	Graphomya sp.	BUIC-CHU0982	N/A	MFDC1055-11	Bishop's University	Canada	MB	Churchill	24 km E Churchill, Ramsay Creek
Graphomya sp.	Graphomya sp.	BUIC-CHU0983	N/A	MFDC1056-11	Bishop's University	Canada	MB	Churchill	1.8km SE Twin Golf Balls
Graphomya sp.	Graphomya sp.	BUIC-CHU0984	N/A	MFDC1057-11	Bishop's University	Canada	MB	Churchill	24 km E Churchill, Ramsay Creek
Graphomya sp.	Graphomya sp.	BUIC-CHU0985	N/A	MFDC1058-11	Bishop's University	Canada	MB	Churchill	24 km E Churchill, Ramsay Creek
Graphomya sp.	Graphomya sp.	BUIC-CHU0987	N/A	MFDC1060-11	Bishop's University	Canada	MB	Churchill	12 km E on Launch Road
Graphomya sp.	Graphomya sp.	BUIC-CHU0988	N/A	MFDC1061-11	Bishop's University	Canada	MB	Churchill	Churchill
Graphomya sp.	Graphomya sp.	BUIC-CHU0989	N/A	MFDC1062-11	Bishop's University	Canada	MB	Churchill	15 km S from Studies Centre
Graphomya sp.	Graphomya sp.	BUIC-CHU0990	N/A	MFDC1063-11	Bishop's University	Canada	MB	Churchill	Beach Bay
Graphomya sp.	Graphomya sp.	BUIC-CHU0991	N/A	MFDC1064-11	Bishop's University	Canada	MB	Churchill	24 km E Churchill, Ramsay Creek
Graphomya sp.	Graphomya sp.	BUIC-CHU0992	N/A	MFDC1065-11	Bishop's University	Canada	MB	Churchill	24 km E Churchill, Ramsay Creek
Graphomya sp.	Graphomya sp.	BUIC-CHU0993	N/A	MFDC1066-11	Bishop's University	Canada	MB	Churchill	4 km S Churchill Beech Bay
Graphomya sp.	N/A	BUIC-CHU0974	N/A	MFDC1047-11	Bishop's University	Canada	MB	Churchill	Beach Bay
Graphomya sp.	N/A	BUIC-CHU0976	N/A	MFDC1049-11	Bishop's University	Canada	MB	Churchill	Akudlik Marsh
Graphomya sp.	N/A	BUIC-CHU0978	N/A	MFDC1051-11	Bishop's University	Canada	MB	Churchill	24 km E Churchill, Ramsay Creek
Graphomya sp.	N/A	BUIC-CHU0981	N/A	MFDC1054-11	Bishop's University	Canada	MB	Churchill	24 km E Churchill, Ramsay Creek
Graphomya sp.	N/A	BUIC-CHU0986	N/A	MFDC1059-11	Bishop's University	Canada	MB	Churchill	24 km E Churchill, Ramsay Creek
Haematobosca alcis (Snow)	Haematobia alcis (Snow)	BUIC-CHU0553	HM389222	MFDC624-09	Bishop's University, Insect Collection	Canada	MB	Churchill	23 km E Churchill, Ramsay Creek
Haematobosca alcis (Snow)	Haematobia alcis (Snow)	BUIC-CHU0554	HM389223	MFDC625-09	Bishop's University, Insect Collection	Canada	MB	Churchill	23 km E Churchill, Ramsay Creek
Haematobosca alcis (Snow)	N/A	BUIC-CHU1054	N/A	MFDC1129-11	Bishop's University	Canada	QC	ParcNatl. De la Gaspesie	Mt. de la Table, primary summit
Hebecnema nigricolor (Fallén)	Hebecnema nigricolor	BUIC-AK052	N/A	MFAI052-11	Bishop's University, Insect Collection	USA	AK	Aleutian Islands	Wosnesenski Island
Hebecnema nigricolor (Fallén)	Hebecnema nigricolor	BUIC-AK053	N/A	MFAI053-11	Bishop's University, Insect Collection	USA	AK	Aleutian Islands	Wosnesenski Island
Hebecnema nigricolor (Fallén)	Hebecnema nigricolor	BUIC-AK054	N/A	MFAI054-11	Bishop's University, Insect Collection	USA	AK	Aleutian Islands	Wosnesenski Island
Hebecnema nigricolor (Fallén)	Hebecnema nigricolor	BUIC-AK055	N/A	MFAI055-11	Bishop's University, Insect Collection	USA	AK	Aleutian Islands	Wosnesenski Island
Helina annosa (Zetterstedt)	Helina annosa (Zetterstedt)	BUIC-CHU1045	N/A	MFDC1120-11	Bishop's University	Canada	QC	ParcNatl. De la Gaspesie	Mt. Rolland-Germain`s Summit
Helina annosa (Zetterstedt)	Helina annosa (Zetterstedt)	BUIC-CHU1046	N/A	MFDC1121-11	Bishop's University	Canada	QC	ParcNatl. De la Gaspesie	Mt. Richardson
Helina annosa (Zetterstedt)	Helina annosa (Zetterstedt)	JBWM0319514	N/A	MFDC015-08	University of Manitoba, J. B. Wallis Museum of Entomology	Canada	MB	Churchill	10 km SE Churchill, Farnworth Lake
Helina cinerella (van der Wulp)	Helina cinerella (van der Wulp)	BUIC-CHU0632	HM891664	MFDC705-10	Bishop's University	Canada	MB	Churchill	2 km S Churchill, Beech Bay
Helina cinerella (van der Wulp)	Helina cinerella (van der Wulp)	BUIC-CHU0633	HM891665	MFDC706-10	Bishop's University	Canada	MB	Churchill	23 km E Churchill, Ramsay Creek
Helina cinerella (van der Wulp)	Helina cinerella (van der Wulp)	BUIC-CHU0634	HM891666	MFDC707-10	Bishop's University	Canada	MB	Churchill	14 km E Churchill, Golf Balls Intertidal
Helina cinerella (van der Wulp)	Helina cinerella (van der Wulp)	BUIC-CHU0635	HM891667	MFDC708-10	Bishop's University	Canada	MB	Churchill	23 km E Churchill, Ramsay Creek
Helina cinerella (van der Wulp)	Helina cinerella (van der Wulp)	BUIC-CHU0652	HM891683	MFDC725-10	Bishop's University	Canada	MB	Churchill	11 km S Churchill, Goose Creek Road
Helina cinerella (van der Wulp)	Helina cinerella (van der Wulp)	BUIC-CHU0900	HM891895	MFDC973-10	Bishop's University	Canada	MB	Churchill	2 km S Churchill, Beech Bay
Helina evecta (Harris)	Helina evecta (Harris)	BUIC-AK030	N/A	MFAI030-11	Bishop's University, Insect Collection	USA	AK	Aleutian Islands	Wosnesenski Island
Helina evecta (Harris)	Helina evecta (Harris)	BUIC-AK031	N/A	MFAI031-11	Bishop's University, Insect Collection	USA	AK	Aleutian Islands	Wosnesenski Island
Helina evecta (Harris)	Helina evecta (Harris)	BUIC-AK043	N/A	MFAI043-11	Bishop's University, Insect Collection	USA	AK	Aleutian Islands	Wosnesenski Island
Helina evecta (Harris)	Helina evecta (Harris)	BUIC-AK044	N/A	MFAI044-11	Bishop's University, Insect Collection	USA	AK	Aleutian Islands	Wosnesenski Island
Helina evecta (Harris)	Helina evecta (Harris)	BUIC-AK045	N/A	MFAI045-11	Bishop's University, Insect Collection	USA	AK	Aleutian Islands	Chowiet Island
Helina evecta (Harris)	Helina evecta (Harris)	BUIC-AK046	N/A	MFAI046-11	Bishop's University, Insect Collection	USA	AK	Aleutian Islands	Chowiet Island
Helina evecta (Harris)	Helina evecta (Harris)	BUIC-CHU0011	HM388822	MFDC105-09	Bishop's University, Insect Collection	Canada	MB	Churchill	23 km E Churchill, Ramsay Creek
Helina evecta (Harris)	Helina evecta (Harris)	BUIC-CHU0021	HM388831	MFDC115-09	Bishop's University, Insect Collection	Canada	MB	Churchill	10 km ESE Churchill, Launch Road near A-frame
Helina evecta (Harris)	Helina evecta (Harris)	BUIC-CHU0022	HM388832	MFDC116-09	Bishop's University, Insect Collection	Canada	MB	Churchill	14 km E Churchill, Golf Balls Intertidal
Helina evecta (Harris)	Helina evecta (Harris)	BUIC-CHU0023	HM388833	MFDC117-09	Bishop's University, Insect Collection	Canada	MB	Churchill	26 km SE Churchill, Twin Lakes
Helina evecta (Harris)	Helina evecta (Harris)	BUIC-CHU0024	HM388834	MFDC118-09	Bishop's University, Insect Collection	Canada	MB	Churchill	26 km SE Churchill, Twin Lakes
Helina evecta (Harris)	Helina evecta (Harris)	BUIC-CHU0025	HM388835	MFDC119-09	Bishop's University, Insect Collection	Canada	MB	Churchill	11 km S Churchill, Goose Creek Road
Helina evecta (Harris)	Helina evecta (Harris)	BUIC-CHU0026	HM388836	MFDC120-09	Bishop's University, Insect Collection	Canada	MB	Churchill	23 km E Churchill, Ramsay Creek
Helina evecta (Harris)	Helina evecta (Harris)	BUIC-CHU0027	HM388837	MFDC121-09	Bishop's University, Insect Collection	Canada	MB	Churchill	26 km SE Churchill, Twin Lakes burn site
Helina evecta (Harris)	Helina evecta (Harris)	BUIC-CHU0028	HM388838	MFDC122-09	Bishop's University, Insect Collection	Canada	MB	Churchill	10 km ESE Churchill, Launch Road near A-frame
Helina evecta (Harris)	Helina evecta (Harris)	BUIC-CHU0029	HM388839	MFDC123-09	Bishop's University, Insect Collection	Canada	MB	Churchill	23 km E Churchill, Ramsay Creek
Helina evecta (Harris)	Helina evecta (Harris)	BUIC-CHU0030	HM388840	MFDC124-09	Bishop's University, Insect Collection	Canada	MB	Churchill	23 km E Churchill, Ramsay Creek
Helina evecta (Harris)	Helina evecta (Harris)	BUIC-CHU0031	HM388841	MFDC125-09	Bishop's University, Insect Collection	Canada	MB	Churchill	10 km SE Churchill, Farnworth Lake
Helina evecta (Harris)	Helina evecta (Harris)	BUIC-CHU0032	HM388842	MFDC126-09	Bishop's University, Insect Collection	Canada	MB	Churchill	26 km SE Churchill, Twin Lakes
Helina evecta (Harris)	Helina evecta (Harris)	BUIC-CHU0033	HM388843	MFDC127-09	Bishop's University, Insect Collection	Canada	MB	Churchill	26 km SE Churchill, Twin Lakes
Helina evecta (Harris)	Helina evecta (Harris)	BUIC-CHU0034	HM388844	MFDC128-09	Bishop's University, Insect Collection	Canada	MB	Churchill	26 km SE Churchill, Twin Lakes
Helina evecta (Harris)	Helina evecta (Harris)	BUIC-CHU0035	HM388845	MFDC129-09	Bishop's University, Insect Collection	Canada	MB	Churchill	26 km SE Churchill, Twin Lakes
Helina evecta (Harris)	Helina evecta (Harris)	BUIC-CHU0036	HM388846	MFDC130-09	Bishop's University, Insect Collection	Canada	MB	Churchill	26 km SE Churchill, Twin Lakes burn site
Helina evecta (Harris)	Helina evecta (Harris)	BUIC-CHU0638	HM891670	MFDC711-10	Bishop's University	Canada	MB	Churchill	14 km E Churchill, Golf balls
Helina evecta (Harris)	Helina evecta (Harris)	BUIC-CHU1023	N/A	MFDC1098-11	Bishop's University	Canada	MB	Churchill	Goose Creek Road and Cottage Road
Helina evecta (Harris)	Helina evecta (Harris)	BUIC-CHU1047	N/A	MFDC1122-11	Bishop's University	Canada	QC	ParcNatl. De la Gaspesie	Mt. Jacques-Cartier
Helina evecta (Harris)	Helina evecta (Harris)	BUIC-CHU1048	N/A	MFDC1123-11	Bishop's University	Canada	QC	ParcNatl. De la Gaspesie	Mt. Rolland-Germain`s Summit
Helina evecta (Harris)	Helina evecta (Harris)	CHU05-FLY-166	N/A	MHFLI166-06	Biodiversity Institute of Ontario	Canada	MB	Churchill	22 km E Churchill, CNSC
Helina evecta (Harris)	Helina evecta (Harris)	CHU05-FLY-169	N/A	MHFLI169-06	Biodiversity Institute of Ontario	Canada	MB	Churchill	22 km E Churchill, CNSC
Helina evecta (Harris)	Helina evecta (Harris)	CHU05-FLY-170	N/A	MHFLI170-06	Biodiversity Institute of Ontario	Canada	MB	Churchill	22 km E Churchill, CNSC
Helina evecta (Harris)	Helina evecta (Harris)	CHU05-FLY-175	N/A	MHFLI175-06	Biodiversity Institute of Ontario	Canada	MB	Churchill	22 km E Churchill, CNSC
Helina evecta (Harris)	Helina evecta (Harris)	CHU05-FLY-260	N/A	MHFLI260-06	Biodiversity Institute of Ontario	Canada	MB	Churchill	22 km E Churchill, CNSC
Helina evecta (Harris)	Helina evecta (Harris)	JBWM0319518	N/A	MFDC019-08	University of Manitoba, J. B. Wallis Museum of Entomology	Canada	MB	Churchill	2 km S Churchill, Beech Bay
Helina evecta (Harris)	Helina evecta (Harris)	JBWM0319519	N/A	MFDC020-08	University of Manitoba, J. B. Wallis Museum of Entomology	Canada	MB	Churchill	22 km E Churchill, CNSC
Helina evecta (Harris)	Helina evecta (Harris)	JBWM0319531	N/A	MFDC032-08	University of Manitoba, J. B. Wallis Museum of Entomology	Canada	MB	Churchill	14 km E Churchill, Golf balls
Helina evecta (Harris)	Helina evecta (Harris)	JBWM0319533	N/A	MFDC034-08	University of Manitoba, J. B. Wallis Museum of Entomology	Canada	MB	Churchill	10 km SE Churchill, Farnworth Lake
Helina evecta (Harris)	Helina evecta (Harris)	JBWM0319544	N/A	MFDC045-08	University of Manitoba, J. B. Wallis Museum of Entomology	Canada	MB	Churchill	2 km S Churchill, Beech Bay
Helina evecta (Harris)	Helina evecta (Harris)	JBWM0319549	N/A	MFDC050-08	University of Manitoba, J. B. Wallis Museum of Entomology	Canada	MB	Churchill	14 km E Churchill, Golf balls
Helina flavisquama (Zetterstedt)	Helina flavisquama (Zetterstedt)	BUIC-AK047	N/A	MFAI047-11	Bishop's University, Insect Collection	USA	AK	Aleutian Islands	Wosnesenski Island
Helina flavisquama (Zetterstedt)	Helina flavisquama (Zetterstedt)	BUIC-AK048	N/A	MFAI048-11	Bishop's University, Insect Collection	USA	AK	Aleutian Islands	Wosnesenski Island
Helina flavisquama (Zetterstedt)	Helina flavisquama (Zetterstedt)	BUIC-AK049	N/A	MFAI049-11	Bishop's University, Insect Collection	USA	AK	Aleutian Islands	Wosnesenski Island
Helina flavisquama (Zetterstedt)	Helina flavisquama (Zetterstedt)	BUIC-AK050	N/A	MFAI050-11	Bishop's University, Insect Collection	USA	AK	Aleutian Islands	Wosnesenski Island
Helina flavisquama (Zetterstedt)	Helina flavisquama (Zetterstedt)	BUIC-CHU0005	HM388816	MFDC099-09	Bishop's University, Insect Collection	Canada	MB	Churchill	10 km ESE Churchill, Launch Road near A-frame
Helina flavisquama (Zetterstedt)	Helina flavisquama (Zetterstedt)	BUIC-CHU0006	HM388817	MFDC100-09	Bishop's University, Insect Collection	Canada	MB	Churchill	14 km E Churchill, Golf Balls Intertidal
Helina flavisquama (Zetterstedt)	Helina flavisquama (Zetterstedt)	BUIC-CHU0007	HM388818	MFDC101-09	Bishop's University, Insect Collection	Canada	MB	Churchill	10 km ESE Churchill, Launch Road near A-frame
Helina flavisquama (Zetterstedt)	Helina flavisquama (Zetterstedt)	BUIC-CHU0008	HM388819	MFDC102-09	Bishop's University, Insect Collection	Canada	MB	Churchill	10 km ESE Churchill, Launch Road near A-frame
Helina flavisquama (Zetterstedt)	Helina flavisquama (Zetterstedt)	BUIC-CHU0009	HM388820	MFDC103-09	Bishop's University, Insect Collection	Canada	MB	Churchill	23 km E Churchill, Ramsay Creek
Helina flavisquama (Zetterstedt)	Helina flavisquama (Zetterstedt)	BUIC-CHU0010	HM388821	MFDC104-09	Bishop's University, Insect Collection	Canada	MB	Churchill	23 km E Churchill, Ramsay Creek
Helina flavisquama (Zetterstedt)	Helina flavisquama (Zetterstedt)	BUIC-CHU0012	HM388823	MFDC106-09	Bishop's University, Insect Collection	Canada	MB	Churchill	26 km SE Churchill, Twin Lakes burn site
Helina flavisquama (Zetterstedt)	Helina flavisquama (Zetterstedt)	CHU05-FLY-167	N/A	MHFLI167-06	Biodiversity Institute of Ontario	Canada	MB	Churchill	22 km E Churchill, CNSC
Helina flavisquama (Zetterstedt)	Helina flavisquama (Zetterstedt)	CHU05-FLY-290.1	N/A	MHFLI916-09	Biodiversity Institute of Ontario	Canada	MB	Churchill	22 km E Churchill, CNSC
Helina flavisquama (Zetterstedt)	Helina flavisquama (Zetterstedt)	CHU06-FLY-070.1	N/A	MHFLY370-09	Biodiversity Institute of Ontario	Canada	MB	Churchill	unspecified locality
Helina fulvisquama (Zetterstedt)	Helina fulvisquama (Zetterstedt)	BUIC-CHU0013	HM388824	MFDC107-09	Bishop's University, Insect Collection	Canada	MB	Churchill	26 km SE Churchill, Twin Lakes burn site
Helina fulvisquama (Zetterstedt)	Helina fulvisquama (Zetterstedt)	BUIC-CHU0015	HM388825	MFDC109-09	Bishop's University, Insect Collection	Canada	MB	Churchill	26 km SE Churchill, Twin Lakes burn site
Helina fulvisquama (Zetterstedt)	Helina fulvisquama (Zetterstedt)	BUIC-CHU0643	HM891675	MFDC716-10	Bishop's University	Canada	MB	Churchill	14 km E Churchill, Golf balls
Helina fulvisquama (Zetterstedt)	Helina fulvisquama (Zetterstedt)	BUIC-CHU0644	HM891676	MFDC717-10	Bishop's University	Canada	MB	Churchill	26 km SE Churchill, Twin Lakes
Helina fulvisquama (Zetterstedt)	Helina fulvisquama (Zetterstedt)	BUIC-CHU0645	HM891677	MFDC718-10	Bishop's University	Canada	MB	Churchill	14 km E Churchill, Golf balls
Helina fulvisquama (Zetterstedt)	Helina fulvisquama (Zetterstedt)	BUIC-CHU1024	N/A	MFDC1099-11	Bishop's University	Canada	MB	Churchill	Goose Creek Road and Cottage Road
Helina fulvisquama (Zetterstedt)	Helina fulvisquama (Zetterstedt)	BUIC-CHU1044	N/A	MFDC1119-11	Bishop's University	Canada	QC	ParcNatl. De la Gaspesie	Summit 2km east of Mt. Rolland-Germain
Helina fulvisquama (Zetterstedt)	Helina fulvisquama (Zetterstedt)	JBWM0234384	N/A	MFDC074-08	University of Manitoba, J. B. Wallis Museum of Entomology	Canada	MB	Churchill	11 km S Churchill, Goose Creek Road
Helina fulvisquama (Zetterstedt)	N/A	BUIC-CHU0014	HM891636	MFDC108-09	Bishop's University, Insect Collection	Canada	MB	Churchill	11 km S Churchill, Goose Creek Road
Helina humilis (Stein)	Helina humilis (Stein)	BUIC-CHU0894	HM891890	MFDC967-10	Bishop's University	Canada	MB	Churchill	23 km E Churchill, Ramsay Creek
Helina humilis (Stein)	Helina humilis (Stein)	BUIC-CHU0895	HM891891	MFDC968-10	Bishop's University	Canada	MB	Churchill	23 km E Churchill, Ramsay Creek
Helina humilis (Stein)	Helina humilis (Stein)	BUIC-CHU0896	HM891892	MFDC969-10	Bishop's University	Canada	MB	Churchill	26 km SE Churchill, Twin Lakes burn site
Helina laxifrons (Zetterstedt)	Helina laxifrons (Zetterstedt)	BUIC-AK024	N/A	MFAI024-11	Bishop's University, Insect Collection	USA	AK	Aleutian Islands	Tony Knowles Coastal Trail
Helina laxifrons (Zetterstedt)	Helina laxifrons (Zetterstedt)	BUIC-AK025	N/A	MFAI025-11	Bishop's University, Insect Collection	USA	AK	Aleutian Islands	Tony Knowles Coastal Trail
Helina laxifrons (Zetterstedt)	Helina laxifrons (Zetterstedt)	BUIC-AK026	N/A	MFAI026-11	Bishop's University, Insect Collection	USA	AK	Aleutian Islands	Tony Knowles Coastal Trail
Helina laxifrons (Zetterstedt)	Helina laxifrons (Zetterstedt)	BUIC-AK027	N/A	MFAI027-11	Bishop's University, Insect Collection	USA	AK	Aleutian Islands	Tony Knowles Coastal Trail
Helina laxifrons (Zetterstedt)	Helina laxifrons (Zetterstedt)	BUIC-CHU0636	HM891668	MFDC709-10	Bishop's University	Canada	MB	Churchill	14 km E Churchill, Golf Balls Intertidal
Helina laxifrons (Zetterstedt)	Helina laxifrons (Zetterstedt)	BUIC-CHU0637	HM891669	MFDC710-10	Bishop's University	Canada	MB	Churchill	26 km SE Churchill, Twin Lakes burn site
Helina laxifrons (Zetterstedt)	Helina laxifrons (Zetterstedt)	BUIC-CHU0639	HM891671	MFDC712-10	Bishop's University	Canada	MB	Churchill	10 km ESE Churchill, Launch Road near A-frame
Helina longicornis (Zetterstedt)	Helina longicornis (Zetterstedt)	BUIC-CHU0641	HM891673	MFDC714-10	Bishop's University	Canada	MB	Churchill	2 km S Churchill, Beech Bay
Helina longicornis (Zetterstedt)	Helina longicornis (Zetterstedt)	BUIC-CHU0642	HM891674	MFDC715-10	Bishop's University	Canada	MB	Churchill	11 km S Churchill, Goose Creek Road
Helina maculipennis (Zetterstedt)	Helina maculipennis (Zetterstedt)	BUIC-AK039	N/A	MFAI039-11	Bishop's University, Insect Collection	USA	AK	Aleutian Islands	Wosnesenski Island
Helina maculipennis (Zetterstedt)	Helina maculipennis (Zetterstedt)	BUIC-AK040	N/A	MFAI040-11	Bishop's University, Insect Collection	USA	AK	Aleutian Islands	Wosnesenski Island
Helina maculipennis (Zetterstedt)	Helina maculipennis (Zetterstedt)	BUIC-AK041	N/A	MFAI041-11	Bishop's University, Insect Collection	USA	AK	Aleutian Islands	Wosnesenski Island
Helina maculipennis (Zetterstedt)	Helina maculipennis (Zetterstedt)	BUIC-AK042	N/A	MFAI042-11	Bishop's University, Insect Collection	USA	AK	Aleutian Islands	Wosnesenski Island
Helina maculipennis (Zetterstedt)	Helina maculipennis (Zetterstedt)	BUIC-CHU0646	HM891678	MFDC719-10	Bishop's University	Canada	MB	Churchill	10 km ESE Churchill, Launch Road near A-frame
Helina maculipennis (Zetterstedt)	Helina maculipennis (Zetterstedt)	BUIC-CHU0647	HM891679	MFDC720-10	Bishop's University	Canada	MB	Churchill	23 km E Churchill, Ramsay Creek
Helina maculipennis (Zetterstedt)	Helina maculipennis (Zetterstedt)	BUIC-CHU1049	N/A	MFDC1124-11	Bishop's University	Canada	QC	ParcNatl. De la Gaspesie	Mt. Jacques-Cartier
Helina maculipennis (Zetterstedt)	Helina maculipennis (Zetterstedt)	JBWM0319534	N/A	MFDC035-08	University of Manitoba, J. B. Wallis Museum of Entomology	Canada	MB	Churchill	10 km SE Churchill, Farnworth Lake
Helina marguerita Snyder	Helina marguerita Snyder	BUIC-CHU0019	HM388829	MFDC113-09	Bishop's University, Insect Collection	Canada	MB	Churchill	2 km S Churchill, Beech Bay
Helina marguerita Snyder	Helina marguerita Snyder	BUIC-CHU0020	HM388830	MFDC114-09	Bishop's University, Insect Collection	Canada	MB	Churchill	2 km S Churchill, Beech Bay
Helina marguerita Snyder	Helina marguerita Snyder	BUIC-CHU0650	HM891681	MFDC723-10	Bishop's University	Canada	MB	Churchill	2 km S Churchill, Beech Bay
Helina marguerita Snyder	Helina marguerita Snyder	JBWM0234397	N/A	MFDC087-08	University of Manitoba, J. B. Wallis Museum of Entomology	Canada	MB	Churchill	2 km S Churchill, Beech Bay
Helina nigribasis Malloch	Helina nigribasis Malloch	BUIC-CHU0810	HM891815	MFDC883-10	Bishop's University	Canada	MB	Churchill	26 km SE Churchill, Twin Lakes
Helina nigribasis Malloch	Helina nigribasis Malloch	BUIC-CHU0811	HM891816	MFDC884-10	Bishop's University	Canada	MB	Churchill	26 km SE Churchill, Twin Lakes
Helina nigribasis Malloch	Helina nigribasis Malloch	BUIC-CHU0812	HM891817	MFDC885-10	Bishop's University	Canada	MB	Churchill	26 km SE Churchill, Twin Lakes
Helina nigribasis Malloch	Helina nigribasis Malloch	BUIC-CHU0905	HM891900	MFDC978-10	Bishop's University	Canada	MB	Churchill	26 km SE Churchill, Twin Lakes
Helina nigribasis Malloch	Helina nigribasis Malloch	BUIC-CHU0906	HM891901	MFDC979-10	Bishop's University	Canada	MB	Churchill	26 km SE Churchill, Twin Lakes
Helina nigribasis Malloch	Helina nigribasis Malloch	BUIC-CHU0907	HM891902	MFDC980-10	Bishop's University	Canada	MB	Churchill	26 km SE Churchill, Twin Lakes
Helina nigribasis Malloch	Helina nigribasis Malloch	BUIC-CHU0908	HM891903	MFDC981-10	Bishop's University	Canada	MB	Churchill	26 km SE Churchill, Twin Lakes
Helina nigribasis Malloch	Helina nigribasis Malloch	BUIC-CHU0909	HM891904	MFDC982-10	Bishop's University	Canada	MB	Churchill	26 km SE Churchill, Twin Lakes
Helina obscurata (Meigen)	Helina obscurata (Meigen)	BUIC-CHU0016	HM388826	MFDC110-09	Bishop's University, Insect Collection	Canada	MB	Churchill	23 km E Churchill, Ramsay Creek
Helina obscurata (Meigen)	Helina obscurata (Meigen)	BUIC-CHU0017	HM388827	MFDC111-09	Bishop's University, Insect Collection	Canada	MB	Churchill	26 km SE Churchill, Twin Lakes burn site
Helina obscurata (Meigen)	Helina obscurata (Meigen)	BUIC-CHU0018	HM388828	MFDC112-09	Bishop's University, Insect Collection	Canada	MB	Churchill	23 km E Churchill, Ramsay Creek
Helina obscurata (Meigen)	Helina obscurata (Meigen)	BUIC-CHU0648	HM891680	MFDC721-10	Bishop's University	Canada	MB	Churchill	14 km E Churchill, Golf Balls Intertidal
Helina obscurata (Meigen)	Helina obscurata (Meigen)	CHU05-FLY-160	N/A	MHFLI160-06	Biodiversity Institute of Ontario	Canada	MB	Churchill	2 km S Churchill, Beech Bay
Helina obscurata (Meigen)	N/A	BUIC-CHU0649	N/A	MFDC722-10	Bishop's University	Canada	MB	Churchill	23 km E Churchill, Ramsay Creek
Helina reversio (Harris)	Helina reversio (Harris)	BUIC-AK028	N/A	MFAI028-11	Bishop's University, Insect Collection	USA	AK	Aleutian Islands	Chowiet Island
Helina reversio (Harris)	Helina reversio (Harris)	BUIC-AK029	N/A	MFAI029-11	Bishop's University, Insect Collection	USA	AK	Aleutian Islands	Chowiet Island
Helina reversio (Harris)	Helina reversio (Harris)	BUIC-CHU0001	HM388812	MFDC095-09	Bishop's University, Insect Collection	Canada	MB	Churchill	26 km SE Churchill, Twin Lakes burn site
Helina reversio (Harris)	Helina reversio (Harris)	BUIC-CHU0002	HM388813	MFDC096-09	Bishop's University, Insect Collection	Canada	MB	Churchill	16 km E Churchill, Bird Cove
Helina reversio (Harris)	Helina reversio (Harris)	BUIC-CHU0003	HM388814	MFDC097-09	Bishop's University, Insect Collection	Canada	MB	Churchill	26 km SE Churchill, Twin Lakes burn site
Helina reversio (Harris)	Helina reversio (Harris)	BUIC-CHU0004	HM388815	MFDC098-09	Bishop's University, Insect Collection	Canada	MB	Churchill	5 km E Churchill, Dump Beach
Helina reversio (Harris)	Helina reversio (Harris)	JBWM0319508	N/A	MFDC009-08	University of Manitoba, J. B. Wallis Museum of Entomology	Canada	MB	Churchill	16 km E Churchill, Bird Cove
Helina reversio (Harris)	Helina reversio (Harris)	JBWM0319527	N/A	MFDC028-08	University of Manitoba, J. B. Wallis Museum of Entomology	Canada	MB	Churchill	11 km S Churchill, Goose Creek Road
Helina spinosa (Walker)	Helina spinosa (Walker)	BUIC-AK032	N/A	MFAI032-11	Bishop's University, Insect Collection	USA	AK	Aleutian Islands	Wosnesenski Island
Helina spinosa (Walker)	Helina spinosa (Walker)	BUIC-AK033	N/A	MFAI033-11	Bishop's University, Insect Collection	USA	AK	Aleutian Islands	Wosnesenski Island
Helina spinosa (Walker)	Helina spinosa (Walker)	BUIC-AK034	N/A	MFAI034-11	Bishop's University, Insect Collection	USA	AK	Aleutian Islands	Wosnesenski Island
Helina spinosa (Walker)	Helina spinosa (Walker)	BUIC-CHU0653	HM891684	MFDC726-10	Bishop's University	Canada	MB	Churchill	16 km SW Churchill, Churchill River
Helina spinosa (Walker)	Helina spinosa (Walker)	CHU05-FLY-719	N/A	MHFLI625-07	Biodiversity Institute of Ontario	Canada	MB	Churchill	2 km S Churchill, Beech Bay
Helina squalens (Zetterstedt)	Helina squalens (Zetterstedt)	07WNP-10867	N/A	JSFLA031-08	Biodiversity Institute of Ontario	Canada	MB	Churchill	11 km S Churchill, Goose Creek
Helina squalens (Zetterstedt)	Helina squalens (Zetterstedt)	BUIC-CHU0660	HM891691	MFDC733-10	Bishop's University	Canada	MB	Churchill	26 km SE Churchill, Twin Lakes
Helina squalens (Zetterstedt)	Helina squalens (Zetterstedt)	BUIC-CHU0661	HM891692	MFDC734-10	Bishop's University	Canada	MB	Churchill	2 km S Churchill, Beech Bay
Helina squalens (Zetterstedt)	Helina squalens (Zetterstedt)	BUIC-CHU0662	HM891693	MFDC735-10	Bishop's University	Canada	MB	Churchill	26 km SE Churchill, Twin Lakes
Helina squalens (Zetterstedt)	Helina squalens (Zetterstedt)	BUIC-CHU0663	HM891694	MFDC736-10	Bishop's University	Canada	MB	Churchill	11 km S Churchill, Goose Creek Road
Helina subvittata (Seguy)	Helina subvittata (Seguy)	BUIC-AK035	N/A	MFAI035-11	Bishop's University, Insect Collection	USA	AK	Aleutian Islands	Wosnesenski Island
Helina subvittata (Seguy)	Helina subvittata (Seguy)	BUIC-AK036	N/A	MFAI036-11	Bishop's University, Insect Collection	USA	AK	Aleutian Islands	Wosnesenski Island
Helina subvittata (Seguy)	Helina subvittata (Seguy)	BUIC-AK037	N/A	MFAI037-11	Bishop's University, Insect Collection	USA	AK	Aleutian Islands	Wosnesenski Island
Helina subvittata (Seguy)	Helina subvittata (Seguy)	BUIC-AK038	N/A	MFAI038-11	Bishop's University, Insect Collection	USA	AK	Aleutian Islands	Wosnesenski Island
Helina subvittata (Seguy)	Helina subvittata (Seguy)	BUIC-AK062	N/A	MFAI062-11	Bishop's University, Insect Collection	USA	AK	Aleutian Islands	Wosnesenski Island
Helina subvittata (Seguy)	Helina subvittata (Seguy)	BUIC-CHU0651	HM891682	MFDC724-10	Bishop's University	Canada	MB	Churchill	11 km S Churchill, Goose Creek Road
Hydrotaea aenescens (Wiedemann)	Hydrotaea aenescens (Wiedemann)	BUIC-CHU0069	HM388860	MFDC159-09	Bishop's University, Insect Collection	Canada	MB	Churchill	4 km SE Churchill, Garbage depot
Hydrotaea aenescens (Wiedemann)	Hydrotaea aenescens (Wiedemann)	BUIC-CHU0070	HQ991818	MFDC160-09	Bishop's University, Insect Collection	Canada	MB	Churchill	4 km SE Churchill, Garbage depot
Hydrotaea aenescens (Wiedemann)	N/A	BUIC-CHU0664	N/A	MFDC737-10	Bishop's University	Canada	MB	Churchill	4 km SE Churchill, Garbage depot
Hydrotaea aenescens (Wiedemann)	N/A	BUIC-CHU0071	N/A	MFDC161-09	Bishop's University, Insect Collection	Canada	MB	Churchill	4 km SE Churchill, Garbage depot
Hydrotaea aenescens (Wiedemann)	N/A	BUIC-CHU0072	N/A	MFDC162-09	Bishop's University, Insect Collection	Canada	MB	Churchill	4 km SE Churchill, Garbage depot
Hydrotaea aenescens (Wiedemann)	N/A	BUIC-CHU0665	N/A	MFDC738-10	Bishop's University	Canada	MB	Churchill	4 km SE Churchill, Garbage depot
Hydrotaea anxia (Zetterstedt)	Hydrotaea anxia (Zetterstedt)	BUIC-CHU0073	HM388861	MFDC163-09	Bishop's University, Insect Collection	Canada	MB	Churchill	4 km SE Churchill, Dene Village
Hydrotaea anxia (Zetterstedt)	Hydrotaea anxia (Zetterstedt)	BUIC-CHU0074	HM388862	MFDC164-09	Bishop's University, Insect Collection	Canada	MB	Churchill	10 km SE Churchill, Farnworth Lake
Hydrotaea anxia (Zetterstedt)	Hydrotaea anxia (Zetterstedt)	BUIC-CHU0077	HM388863	MFDC167-09	Bishop's University, Insect Collection	Canada	MB	Churchill	4 km SE Churchill, Dene Village
Hydrotaea anxia (Zetterstedt)	Hydrotaea anxia (Zetterstedt)	BUIC-CHU0078	HM388864	MFDC168-09	Bishop's University, Insect Collection	Canada	MB	Churchill	4 km SE Churchill, Dene Village
Hydrotaea anxia (Zetterstedt)	Hydrotaea anxia (Zetterstedt)	BUIC-CHU0079	HM388865	MFDC169-09	Bishop's University, Insect Collection	Canada	MB	Churchill	4 km SE Churchill, Dene Village
Hydrotaea anxia (Zetterstedt)	Hydrotaea anxia (Zetterstedt)	BUIC-CHU0080	HM388866	MFDC170-09	Bishop's University, Insect Collection	Canada	MB	Churchill	4 km SE Churchill, Dene Village
Hydrotaea anxia (Zetterstedt)	Hydrotaea anxia (Zetterstedt)	BUIC-CHU0081	HM388867	MFDC171-09	Bishop's University, Insect Collection	Canada	MB	Churchill	4 km SE Churchill, Dene Village
Hydrotaea anxia (Zetterstedt)	Hydrotaea anxia (Zetterstedt)	BUIC-CHU0082	HM388868	MFDC172-09	Bishop's University, Insect Collection	Canada	MB	Churchill	4 km SE Churchill, Dene Village
Hydrotaea anxia (Zetterstedt)	Hydrotaea anxia (Zetterstedt)	BUIC-CHU0083	HM388869	MFDC173-09	Bishop's University, Insect Collection	Canada	MB	Churchill	4 km SE Churchill, Dene Village
Hydrotaea anxia (Zetterstedt)	Hydrotaea anxia (Zetterstedt)	BUIC-CHU0084	HM388870	MFDC174-09	Bishop's University, Insect Collection	Canada	MB	Churchill	4 km SE Churchill, Dene Village
Hydrotaea anxia (Zetterstedt)	Hydrotaea anxia (Zetterstedt)	BUIC-CHU0666	HM891695	MFDC739-10	Bishop's University	Canada	MB	Churchill	10 km ESE Churchill, Launch Road near A-frame
Hydrotaea anxia (Zetterstedt)	Hydrotaea anxia (Zetterstedt)	BUIC-CHU0667	HM891696	MFDC740-10	Bishop's University	Canada	MB	Churchill	4 km SE Churchill, Dene Village
Hydrotaea anxia (Zetterstedt)	Hydrotaea anxia (Zetterstedt)	BUIC-CHU0966	HM891631	MFDC1039-10	Bishop's University	Sweden	BD	Abisko	Jebrenjokk
Hydrotaea cristata Malloch	Hydrotaea cristata Malloch	BUIC-AK023	N/A	MFAI023-11	Bishop's University, Insect Collection	USA	AK	Aleutian Islands	Chowiet Island
Hydrotaea cristata Malloch	Hydrotaea cristata Malloch	BUIC-CHU0085	HM388871	MFDC175-09	Bishop's University, Insect Collection	Canada	MB	Churchill	4 km SE Churchill, Dene Village
Hydrotaea cristata Malloch	Hydrotaea cristata Malloch	BUIC-CHU0087	HM388873	MFDC177-09	Bishop's University, Insect Collection	Canada	MB	Churchill	4 km SE Churchill, Dene Village
Hydrotaea cristata Malloch	Hydrotaea cristata Malloch	BUIC-CHU0088	HM388874	MFDC178-09	Bishop's University, Insect Collection	Canada	MB	Churchill	4 km SE Churchill, Dene Village
Hydrotaea cristata Malloch	Hydrotaea cristata Malloch	BUIC-CHU0091	HM388875	MFDC181-09	Bishop's University, Insect Collection	Canada	MB	Churchill	4 km SE Churchill, Dene Village
Hydrotaea cristata Malloch	Hydrotaea cristata Malloch	BUIC-CHU0092	HM388876	MFDC182-09	Bishop's University, Insect Collection	Canada	MB	Churchill	4 km SE Churchill, Dene Village
Hydrotaea cristata Malloch	Hydrotaea cristata Malloch	BUIC-CHU0093	HM388877	MFDC183-09	Bishop's University, Insect Collection	Canada	MB	Churchill	4 km SE Churchill, Dene Village
Hydrotaea cristata Malloch	Hydrotaea cristata Malloch	BUIC-CHU0094	HM388878	MFDC184-09	Bishop's University, Insect Collection	Canada	MB	Churchill	4 km SE Churchill, Dene Village
Hydrotaea cristata Malloch	Hydrotaea cristata Malloch	BUIC-CHU0654	HM891685	MFDC727-10	Bishop's University	Canada	MB	Churchill	Wapusk National Park, Laperousse Bay
Hydrotaea cristata Malloch	Hydrotaea cristata Malloch	BUIC-CHU0655	HM891686	MFDC728-10	Bishop's University	Canada	MB	Churchill	4 km SE Churchill, Dene Village
Hydrotaea cristata Malloch	Hydrotaea cristata Malloch	BUIC-CHU0814	HM891819	MFDC887-10	Bishop's University	Canada	MB	Churchill	23 km E Churchill, Ramsay Creek
Hydrotaea cristata Malloch	Hydrotaea cristata Malloch	BUIC-CHU0816	HM891820	MFDC889-10	Bishop's University	Canada	MB	Churchill	4 km SE Churchill, Dene Village
Hydrotaea cristata Malloch	Hydrotaea cristata Malloch	BUIC-CHU0817	HM891821	MFDC890-10	Bishop's University	Canada	MB	Churchill	4 km SE Churchill, Dene Village
Hydrotaea cristata Malloch	Hydrotaea cristata Malloch	BUIC-CHU0818	HM891822	MFDC891-10	Bishop's University	Canada	MB	Churchill	4 km SE Churchill, Dene Village
Hydrotaea cristata Malloch	Hydrotaea cristata Malloch	JBWM0319500	N/A	MFDC001-08	University of Manitoba, J. B. Wallis Museum of Entomology	Canada	MB	Churchill	4 km SE Churchill, Dene Village
Hydrotaea cristata Malloch	N/A	BUIC-CHU0075	N/A	MFDC165-09	Bishop's University, Insect Collection	Canada	MB	Churchill	4 km SE Churchill, Dene Village
Hydrotaea cristata Malloch	N/A	BUIC-CHU0076	N/A	MFDC166-09	Bishop's University, Insect Collection	Canada	MB	Churchill	Wapusk National Park, Laperousse Bay
Hydrotaea dentipes (Fabricius)	Hydrotaea dentipes	BUIC-CHU0965	HM891630	MFDC1038-10	Bishop's University	Sweden	BD	Abisko	Jebrenjokk
Hydrotaea floccosa (Fallén)	Hydrotaea floccosa (Fallén)	BUIC-AK020	N/A	MFAI020-11	Bishop's University, Insect Collection	USA	AK	Aleutian Islands	Wosnesenski Island
Hydrotaea floccosa (Fallén)	Hydrotaea floccosa (Fallén)	BUIC-AK021	N/A	MFAI021-11	Bishop's University, Insect Collection	USA	AK	Aleutian Islands	Chowiet Island
Hydrotaea floccosa (Fallén)	Hydrotaea floccosa (Fallén)	BUIC-AK022	N/A	MFAI022-11	Bishop's University, Insect Collection	USA	AK	Aleutian Islands	Tangik Island
Hydrotaea floccosa (Fallén)	Hydrotaea floccosa (Fallén)	BUIC-CHU0656	HM891687	MFDC729-10	Bishop's University	Canada	MB	Churchill	4 km SE Churchill, Dene Village
Hydrotaea floccosa (Fallén)	Hydrotaea floccosa (Fallén)	BUIC-CHU0955	HM891626	MFDC1028-10	Bishop's University	Canada	QC	Cookshire Eaton	Johnville bog & Forest Park
Hydrotaea floccosa (Fallén)	N/A	BUIC-CHU0963	N/A	MFDC1036-10	Bishop's University	England	Oxfordshire	South Oxfordshire	Hartslock Hill
Hydrotaea pilitibia Stein	Hydrotaea pilitibia Stein	BUIC-AK118	N/A	MFAI118-11	Bishop's University, Insect Collection	Canada	QC	St-Daniel	Parc Nationale de Frontenac
Hydrotaea pilitibia Stein	Hydrotaea pilitibia Stein	BUIC-CHU0658	HM891689	MFDC731-10	Bishop's University	Canada	MB	Churchill	16 km SW Churchill, Churchill River
Hydrotaea pilitibia Stein	Hydrotaea pilitibia Stein	BUIC-CHU0659	HM891690	MFDC732-10	Bishop's University	Canada	MB	Churchill	11 km S Churchill, Goose Creek Road
Hydrotaea pilitibia Stein	Hydrotaea pilitibia Stein	BUIC-CHU0901	HM891896	MFDC974-10	Bishop's University	Canada	MB	Churchill	13 km E Churchill, Eastern Creek
Hydrotaea pilitibia Stein	Hydrotaea pilitibia Stein	BUIC-CHU0902	HM891897	MFDC975-10	Bishop's University	Canada	MB	Churchill	16 km SW Churchill, Churchill River
Hydrotaea ponti Vockeroth	Hydrotaea ponti	BUIC-AK119	N/A	MFAI119-11	Bishop's University, Insect Collection	Canada	QC	Sherbrooke	Johnville Bog & Forest Park
Hydrotaea ringdahli Stein	Hydrotaea ringdahli Stein	BUIC-CHU0657	HM891688	MFDC730-10	Bishop's University	Canada	MB	Churchill	11 km S Churchill, Goose Creek Road
Hydrotaea scambus (Zetterstedt)	Hydrotaea scambus (Zetterstedt)	BUIC-CHU0962	N/A	MFDC1035-10	Bishop's University	Sweden	BD	Abisko	Lake Vuolep
Hydrotaea sp. 1	Hydrotaea sp. 1	BUIC-CHU0086	HM388872	MFDC176-09	Bishop's University, Insect Collection	Canada	MB	Churchill	4 km SE Churchill, Dene Village
Hydrotaea sp. 2	N/A	BUIC-CHU0815	N/A	MFDC888-10	Bishop's University	Canada	MB	Churchill	16 km SW Churchill, Churchill River
Limnophora discreta Stein	Limnophora discreta Stein	BUIC-CHU0455	HM389158	MFDC528-09	Bishop's University, Insect Collection	Canada	MB	Churchill	10 km ESE Churchill, Launch Road near A-frame
Limnophora discreta Stein	Limnophora discreta Stein	BUIC-CHU0456	HM389159	MFDC529-09	Bishop's University, Insect Collection	Canada	MB	Churchill	23 km E Churchill, Ramsay Creek
Limnophora discreta Stein	Limnophora discreta Stein	BUIC-CHU0457	HM389160	MFDC530-09	Bishop's University, Insect Collection	Canada	MB	Churchill	23 km E Churchill, Ramsay Creek
Limnophora discreta Stein	Limnophora discreta Stein	BUIC-CHU0458	HM389161	MFDC531-09	Bishop's University, Insect Collection	Canada	MB	Churchill	10 km ESE Churchill, Launch Road near A-frame
Limnophora discreta Stein	Limnophora discreta Stein	BUIC-CHU0482	HQ991843	MFDC554-09	Bishop's University, Insect Collection	Canada	MB	Churchill	10 km ESE Churchill, Launch Road near A-frame
Limnophora discreta Stein	Limnophora discreta Stein	BUIC-CHU0484	HM389171	MFDC555-09	Bishop's University, Insect Collection	Canada	MB	Churchill	10 km ESE Churchill, Launch Road near A-frame
Limnophora discreta Stein	Limnophora discreta Stein	BUIC-CHU0485	HQ991844	MFDC556-09	Bishop's University, Insect Collection	Canada	MB	Churchill	Wapusk National Park, Broad River
Limnophora discreta Stein	Limnophora discreta Stein	BUIC-CHU0534	HQ991850	MFDC605-09	Bishop's University, Insect Collection	Canada	MB	Churchill	Wapusk National Park, Broad River
Limnophora discreta Stein	Limnophora discreta Stein	BUIC-CHU0537	HM389207	MFDC608-09	Bishop's University, Insect Collection	Canada	MB	Churchill	23 km E Churchill, Ramsay Creek
Limnophora discreta Stein	Limnophora discreta Stein	BUIC-CHU0538	HM389208	MFDC609-09	Bishop's University, Insect Collection	Canada	MB	Churchill	10 km ESE Churchill, Launch Road near A-frame
Limnophora discreta Stein	Limnophora discreta Stein	BUIC-CHU0549	HM389219	MFDC620-09	Bishop's University, Insect Collection	Canada	MB	Churchill	Wapusk National Park, Broad River
Limnophora discreta Stein	Limnophora discreta Stein	JBWM0234403	N/A	MFDC093-08	University of Manitoba, J. B. Wallis Museum of Entomology	Canada	MB	Churchill	Wapusk National Park, Broad River
Limnophora discreta Stein	N/A	BUIC-CHU0465	N/A	MFDC538-09	Canadian National Collection of Insects, Arachnids and Nematodes	Canada	ON	Simcoe County	Orilllia
Limnophora discreta Stein	N/A	BUIC-CHU0466	N/A	MFDC539-09	Canadian National Collection of Insects, Arachnids and Nematodes	Canada	ON	Simcoe County
Limnophora discreta Stein	N/A	BUIC-CHU0468	N/A	MFDC540-09	Canadian National Collection of Insects, Arachnids and Nematodes	Canada	QC	Norway Bay
Limnophora incrassata Malloch	N/A	BUIC-CHU0470	N/A	MFDC542-09	National Museum of Natural History, Smithsonian Institution	USA	WA	Mont Rainier
Limnophora narona (Walker)	N/A	BUIC-CHU0459	N/A	MFDC532-09	National Museum of Natural History, Smithsonian Institution	Bermuda	Devonshire	Devonshire
Limnophora narona (Walker)	N/A	BUIC-CHU0460	N/A	MFDC533-09	National Museum of Natural History, Smithsonian Institution	Canada
Limnophora narona (Walker)	N/A	BUIC-CHU0461	N/A	MFDC534-09	National Museum of Natural History, Smithsonian Institution	Bermuda	Devonshire	Devonshire
Limnophora narona (Walker)	N/A	BUIC-CHU0462	N/A	MFDC535-09	National Museum of Natural History, Smithsonian Institution	Bermuda	Devonshire	Devonshire
Limnophora narona (Walker)	N/A	BUIC-CHU0463	N/A	MFDC536-09	National Museum of Natural History, Smithsonian Institution	Bermuda	Devonshire	Devonshire
Limnophora rotundata Collin	Limnophora rotundata Collin	BUIC-CHU0487	HM389172	MFDC558-09	Bishop's University, Insect Collection	Canada	MB	Churchill	16 km SW Churchill, Churchill River
Limnophora rotundata Collin	Limnophora rotundata Collin	BUIC-CHU0488	HM389173	MFDC559-09	Bishop's University, Insect Collection	Canada	MB	Churchill	2 km S Churchill, Beech Bay
Limnophora rotundata Collin	Limnophora rotundata Collin	BUIC-CHU0489	HM389174	MFDC560-09	Bishop's University, Insect Collection	Canada	MB	Churchill	16 km SW Churchill, Churchill River
Limnophora rotundata Collin	Limnophora rotundata Collin	BUIC-CHU0490	HM389175	MFDC561-09	Bishop's University, Insect Collection	Canada	MB	Churchill	16 km SW Churchill, Churchill River
Limnophora rotundata Collin	Limnophora rotundata Collin	BUIC-CHU0491	HQ991845	MFDC562-09	Bishop's University, Insect Collection	Canada	MB	Churchill	16 km SW Churchill, Churchill River
Limnophora rotundata Collin	Limnophora rotundata Collin	BUIC-CHU0508	HM389182	MFDC579-09	Bishop's University, Insect Collection	Canada	MB	Churchill	16 km SW Churchill, Churchill River
Limnophora rotundata Collin	Limnophora rotundata Collin	BUIC-CHU0509	HM389183	MFDC580-09	Bishop's University, Insect Collection	Canada	MB	Churchill	10 km ESE Churchill, Launch Road near A-frame
Limnophora rotundata Collin	Limnophora rotundata Collin	BUIC-CHU0510	HQ991848	MFDC581-09	Bishop's University, Insect Collection	Canada	MB	Churchill	2 km S Churchill, Beech Bay
Limnophora rotundata Collin	Limnophora rotundata Collin	BUIC-CHU0512	HM389184	MFDC583-09	Bishop's University, Insect Collection	Canada	MB	Churchill	16 km SW Churchill, Churchill River
Limnophora rotundata Collin	Limnophora rotundata Collin	BUIC-CHU0513	HM389185	MFDC584-09	Bishop's University, Insect Collection	Canada	MB	Churchill	2 km S Churchill, Beech Bay
Limnophora rotundata Collin*	Limnophora rotundata Collin	BUIC-CHU0514	HM389186	MFDC585-09	Bishop's University, Insect Collection	Canada	MB	Churchill	2 km S Churchill, Beech Bay
Limnophora rotundata Collin	Limnophora rotundata Collin	BUIC-CHU0518	HM389189	MFDC589-09	Bishop's University, Insect Collection	Canada	MB	Churchill	23 km E Churchill, Ramsay Creek
Limnophora rotundata Collin*	Limnophora rotundata Collin	BUIC-CHU0524	HM389195	MFDC595-09	Bishop's University, Insect Collection	Canada	MB	Churchill	16 km SW Churchill, Churchill River
Limnophora rotundata Collin*	Limnophora rotundata Collin	BUIC-CHU0550	HM389220	MFDC621-09	Bishop's University, Insect Collection	Canada	MB	Churchill	2 km S Churchill, Beech Bay
Limnophora rotundata Collin*	Limnophora rotundata Collin	JBWM0234378	N/A	MFDC068-08	University of Manitoba, J. B. Wallis Museum of Entomology	Canada	MB	Churchill	2 km S Churchill, Beech Bay
Limnophora rotundata Collin*	Limnophora rotundata Collin	JBWM0319556	N/A	MFDC057-08	University of Manitoba, J. B. Wallis Museum of Entomology	Canada	MB	Churchill	2 km S Churchill, Beech Bay
Limnophora rotundata Collin*	Limnophora rotundata Collin	JBWM0319560	N/A	MFDC061-08	University of Manitoba, J. B. Wallis Museum of Entomology	Canada	MB	Churchill	2 km S Churchill, Beech Bay
Limnophora rotundata Collin*	Limnophora rotundata Collin	JBWM0319564	N/A	MFDC065-08	University of Manitoba, J. B. Wallis Museum of Entomology	Canada	MB	Churchill	10 km ESE Churchill, Launch Road near A-frame
Limnophora rotundata Collin	N/A	BUIC-CHU0511	N/A	MFDC582-09	Bishop's University, Insect Collection	Canada	MB	Churchill	16 km SW Churchill, Churchill River
Limnophora rotundata Collin	N/A	BUIC-CHU0492	N/A	MFDC563-09	Canadian National Collection of Insects, Arachnids and Nematodes	Canada	MB	Churchill	Churchill River Estuary
Limnophora rotundata Collin	N/A	BUIC-CHU0493	N/A	MFDC564-09	Canadian National Collection of Insects, Arachnids and Nematodes	Canada	MB	Churchill	Churchill River Estuary
Limnophora rotundata Collin	N/A	BUIC-CHU0494	N/A	MFDC565-09	Canadian National Collection of Insects, Arachnids and Nematodes	Canada	QC	Lake de la hutte sauvage
Limnophora rotundata Collin	N/A	BUIC-CHU0495	N/A	MFDC566-09	Canadian National Collection of Insects, Arachnids and Nematodes	Canada	MB	Churchill	Churchill River Estuary
Limnophora rotundata Collin	N/A	BUIC-CHU0496	N/A	MFDC567-09	Canadian National Collection of Insects, Arachnids and Nematodes	Sweden	BD		Abisko
Limnophora sp. 1	Limnophora sp. 1	BUIC-CHU0471	HM389162	MFDC543-09	Bishop's University, Insect Collection	Canada	MB	Churchill	2 km S Churchill, Beech Bay
Limnophora sp. 1	Limnophora sp. 1	BUIC-CHU0472	HM389163	MFDC544-09	Bishop's University, Insect Collection	Canada	MB	Churchill	23 km E Churchill, Ramsay Creek
Limnophora sp. 1	Limnophora sp. 1	BUIC-CHU0473	HM389164	MFDC545-09	Bishop's University, Insect Collection	Canada	MB	Churchill	10 km SE Churchill, Farnworth Lake
Limnophora sp. 1	Limnophora sp. 1	BUIC-CHU0475	HM389165	MFDC547-09	Bishop's University, Insect Collection	Canada	MB	Churchill	2 km S Churchill, Beech Bay
Limnophora sp. 1	Limnophora sp. 1	BUIC-CHU0476	HM389166	MFDC548-09	Bishop's University, Insect Collection	Canada	MB	Churchill	2 km S Churchill, Beech Bay
Limnophora sp. 1	Limnophora sp. 1	BUIC-CHU0477	HM389167	MFDC549-09	Bishop's University, Insect Collection	Canada	MB	Churchill	2 km S Churchill, Beech Bay
Limnophora sp. 1	Limnophora sp. 1	BUIC-CHU0478	HM389168	MFDC550-09	Bishop's University, Insect Collection	Canada	MB	Churchill	23 km E Churchill, Ramsay Creek
Limnophora sp. 1	Limnophora sp. 1	BUIC-CHU0479	HM389169	MFDC551-09	Bishop's University, Insect Collection	Canada	MB	Churchill	2 km S Churchill, Beech Bay
Limnophora sp. 1	Limnophora sp. 1	BUIC-CHU0517	HQ991849	MFDC588-09	Bishop's University, Insect Collection	Canada	MB	Churchill	23 km E Churchill, Ramsay Creek
Limnophora sp. 1	Limnophora sp. 1	BUIC-CHU0530	HM389201	MFDC601-09	Bishop's University, Insect Collection	Canada	MB	Churchill	10 km ESE Churchill, Launch Road near A-frame
Limnophora sp. 1	Limnophora sp. 1	BUIC-CHU0531	HM389202	MFDC602-09	Bishop's University, Insect Collection	Canada	MB	Churchill	23 km E Churchill, Ramsay Creek
Limnophora sp. 1	Limnophora sp. 1	BUIC-CHU0532	HM389203	MFDC603-09	Bishop's University, Insect Collection	Canada	MB	Churchill	10 km ESE Churchill, Launch Road near A-frame
Limnophora sp. 1	Limnophora sp. 1	BUIC-CHU0533	HM389204	MFDC604-09	Bishop's University, Insect Collection	Canada	MB	Churchill	23 km E Churchill, Ramsay Creek
Limnophora sp. 1	Limnophora sp. 1	BUIC-CHU0536	HM389206	MFDC607-09	Bishop's University, Insect Collection	Canada	MB	Churchill	14 km E Churchill, Golf balls
Limnophora sp. 1	Limnophora sp. 1	BUIC-CHU0539	HM389209	MFDC610-09	Bishop's University, Insect Collection	Canada	MB	Churchill	23 km E Churchill, Ramsay Creek
Limnophora sp. 1	Limnophora sp. 1	BUIC-CHU0540	HM389210	MFDC611-09	Bishop's University, Insect Collection	Canada	MB	Churchill	23 km E Churchill, Ramsay Creek
Limnophora sp. 1	Limnophora sp. 1	BUIC-CHU0541	HM389211	MFDC612-09	Bishop's University, Insect Collection	Canada	MB	Churchill	2 km S Churchill, Beech Bay
Limnophora sp. 1	Limnophora sp. 1	BUIC-CHU0543	HM389213	MFDC614-09	Bishop's University, Insect Collection	Canada	MB	Churchill	10 km ESE Churchill, Launch Road near A-frame
Limnophora sp. 1	Limnophora sp. 1	BUIC-CHU0546	HM389216	MFDC617-09	Bishop's University, Insect Collection	Canada	MB	Churchill	10 km ESE Churchill, Launch Road near A-frame
Limnophora sp. 1	Limnophora sp. 1	BUIC-CHU0547	HM389217	MFDC618-09	Bishop's University, Insect Collection	Canada	MB	Churchill	23 km E Churchill, Ramsay Creek
Limnophora sp. 1	Limnophora sp. 1	BUIC-CHU0548	HM389218	MFDC619-09	Bishop's University, Insect Collection	Canada	MB	Churchill	23 km E Churchill, Ramsay Creek
Limnophora sp. 1	Limnophora sp. 1	CHU05-FLY-213	N/A	MHFLI213-06	Biodiversity Institute of Ontario	Canada	MB	Churchill	16 km E Churchill, krummholz formation
Limnophora sp. 1	Limnophora sp. 1	CHU06-FLY-024.1	N/A	MHFLY360-09	Biodiversity Institute of Ontario	Canada	MB	Churchill	unspecified locality
Limnophora sp. 1	Limnophora sp. 1	JBWM0234389	N/A	MFDC079-08	University of Manitoba, J. B. Wallis Museum of Entomology	Canada	MB	Churchill	11 km S Churchill, Goose Creek Road
Limnophora sp. 1	Limnophora sp. 1	JBWM0234394	N/A	MFDC084-08	University of Manitoba, J. B. Wallis Museum of Entomology	Canada	MB	Churchill	2 km S Churchill, Beech Bay
Limnophora sp. 1	N/A	BUIC-CHU0449	HM389154	MFDC522-09	Bishop's University, Insect Collection	Canada	MB	Churchill	2 km S Churchill, Beech Bay
Limnophora sp. 1	N/A	BUIC-CHU0474	HM891637	MFDC546-09	Bishop's University, Insect Collection	Canada	MB	Churchill	2 km S Churchill, Beech Bay
Limnophora sp. 1	N/A	BUIC-CHU0542	HM389212	MFDC613-09	Bishop's University, Insect Collection	Canada	MB	Churchill	11 km S Churchill, Goose Creek Road
Limnophora sp. 2	Limnophora sp. 2	BUIC-CHU0500	HM389176	MFDC571-09	Bishop's University, Insect Collection	Canada	MB	Churchill	26 km SE Churchill, Twin Lakes burn site
Limnophora sp. 2	Limnophora sp. 2	BUIC-CHU0501	HM389177	MFDC572-09	Bishop's University, Insect Collection	Canada	MB	Churchill	16 km SW Churchill, Churchill River
Limnophora sp. 2	Limnophora sp. 2	BUIC-CHU0502	HQ991846	MFDC573-09	Bishop's University, Insect Collection	Canada	MB	Churchill	16 km SW Churchill, Churchill River
Limnophora sp. 2	Limnophora sp. 2	BUIC-CHU0503	HM389178	MFDC574-09	Bishop's University, Insect Collection	Canada	MB	Churchill	16 km SW Churchill, Churchill River
Limnophora sp. 2	Limnophora sp. 2	BUIC-CHU0504	HM389179	MFDC575-09	Bishop's University, Insect Collection	Canada	MB	Churchill	16 km SW Churchill, Churchill River
Limnophora sp. 2	Limnophora sp. 2	BUIC-CHU0505	HM389180	MFDC576-09	Bishop's University, Insect Collection	Canada	MB	Churchill	10 km SE Churchill, Farnworth Lake
Limnophora sp. 2	Limnophora sp. 2	BUIC-CHU0506	HQ991847	MFDC577-09	Bishop's University, Insect Collection	Canada	MB	Churchill	16 km SW Churchill, Churchill River
Limnophora sp. 2	Limnophora sp. 2	BUIC-CHU0507	HM389181	MFDC578-09	Bishop's University, Insect Collection	Canada	MB	Churchill	16 km SW Churchill, Churchill River
Limnophora sp. 2*	Limnophora sp. 2	BUIC-CHU0515	HM389187	MFDC586-09	Bishop's University, Insect Collection	Canada	MB	Churchill	11 km S Churchill, Goose Creek Road
Limnophora sp. 2*	Limnophora sp. 2	BUIC-CHU0516	HM389188	MFDC587-09	Bishop's University, Insect Collection	Canada	MB	Churchill	2 km S Churchill, Beech Bay
Limnophora sp. 2	Limnophora sp. 2	BUIC-CHU0519	HM389190	MFDC590-09	Bishop's University, Insect Collection	Canada	MB	Churchill	16 km SW Churchill, Churchill River
Limnophora sp. 2	Limnophora sp. 2	BUIC-CHU0520	HM389191	MFDC591-09	Bishop's University, Insect Collection	Canada	MB	Churchill	10 km SE Churchill, Farnworth Lake
Limnophora sp. 2	Limnophora sp. 2	BUIC-CHU0521	HM389192	MFDC592-09	Bishop's University, Insect Collection	Canada	MB	Churchill	16 km SW Churchill, Churchill River
Limnophora sp. 2	Limnophora sp. 2	BUIC-CHU0522	HM389193	MFDC593-09	Bishop's University, Insect Collection	Canada	MB	Churchill	10 km SE Churchill, Farnworth Lake
Limnophora sp. 2	N/A	BUIC-CHU0523	HM389194	MFDC594-09	Bishop's University, Insect Collection	Canada	MB	Churchill	26 km SE Churchill, Twin Lakes
Limnophora sp. 2	N/A	BUIC-CHU0497	N/A	MFDC568-09	Canadian National Collection of Insects, Arachnids and Nematodes	Canada	MB	Churchill	unspecified locality
Limnophora sp. 2	N/A	BUIC-CHU0498	N/A	MFDC569-09	Canadian National Collection of Insects, Arachnids and Nematodes	Canada	MB	Churchill	unspecified locality
Limnophora sp. 2	N/A	BUIC-CHU0499	N/A	MFDC570-09	Canadian National Collection of Insects, Arachnids and Nematodes	Sweden	BD		Abisko
Limnophora uniseta Stein	Limnophora uniseta Stein	BUIC-CHU0450	HM389155	MFDC523-09	Bishop's University, Insect Collection	Canada	MB	Churchill	2 km S Churchill, Beech Bay
Limnophora uniseta Stein	Limnophora uniseta Stein	BUIC-CHU0451	HM389156	MFDC524-09	Bishop's University, Insect Collection	Canada	MB	Churchill	23 km E Churchill, Ramsay Creek
Limnophora uniseta Stein	Limnophora uniseta Stein	BUIC-CHU0454	HM389157	MFDC527-09	Bishop's University, Insect Collection	Canada	MB	Churchill	10 km ESE Churchill, Launch Road near A-frame
Limnophora uniseta Stein	Limnophora uniseta Stein	BUIC-CHU0480	HM389170	MFDC552-09	Bishop's University, Insect Collection	Canada	MB	Churchill	10 km ESE Churchill, Launch Road near A-frame
Limnophora uniseta Stein	Limnophora uniseta Stein	BUIC-CHU0525	HM389196	MFDC596-09	Bishop's University, Insect Collection	Canada	MB	Churchill	2 km S Churchill, Beech Bay
Limnophora uniseta Stein	Limnophora uniseta Stein	BUIC-CHU0526	HM389197	MFDC597-09	Bishop's University, Insect Collection	Canada	MB	Churchill	11 km S Churchill, Goose Creek Road
Limnophora uniseta Stein	Limnophora uniseta Stein	BUIC-CHU0527	HM389198	MFDC598-09	Bishop's University, Insect Collection	Canada	MB	Churchill	2 km S Churchill, Beech Bay
Limnophora uniseta Stein	Limnophora uniseta Stein	BUIC-CHU0528	HM389199	MFDC599-09	Bishop's University, Insect Collection	Canada	MB	Churchill	10 km ESE Churchill, Launch Road near A-frame
Limnophora uniseta Stein	Limnophora uniseta Stein	BUIC-CHU0529	HM389200	MFDC600-09	Bishop's University, Insect Collection	Canada	MB	Churchill	10 km ESE Churchill, Launch Road near A-frame
Limnophora uniseta Stein	Limnophora uniseta Stein	BUIC-CHU0535	HM389205	MFDC606-09	Bishop's University, Insect Collection	Canada	MB	Churchill	2 km S Churchill, Beech Bay
Limnophora uniseta Stein	Limnophora uniseta Stein	BUIC-CHU0544	HM389214	MFDC615-09	Bishop's University, Insect Collection	Canada	MB	Churchill	10 km ESE Churchill, Launch Road near A-frame
Limnophora uniseta Stein	Limnophora uniseta Stein	BUIC-CHU0545	HM389215	MFDC616-09	Bishop's University, Insect Collection	Canada	MB	Churchill	10 km ESE Churchill, Launch Road near A-frame
Limnophora uniseta Stein	Limnophora uniseta Stein	BUIC-CHU0551	HQ991851	MFDC622-09	Bishop's University, Insect Collection	Canada	MB	Churchill	23 km E Churchill, Ramsay Creek
Limnophora uniseta Stein	Limnophora uniseta Stein	JBWM0319517	N/A	MFDC018-08	University of Manitoba, J. B. Wallis Museum of Entomology	Canada	MB	Churchill	2 km S Churchill, Beech Bay
Limnophora uniseta Stein	N/A	BUIC-CHU0452	N/A	MFDC525-09	Bishop's University, Insect Collection	Canada	MB	Churchill	Wapusk National Park, Broad River
Limnophora uniseta Stein	N/A	BUIC-CHU0453	N/A	MFDC526-09	Bishop's University, Insect Collection	Canada	MB	Churchill	10 km ESE Churchill, Launch Road near A-frame
Limnospila albifrons Zetterstedt	Limnospila albifrons Zetterstedt	BUIC-CHU0669	HM891698	MFDC742-10	Bishop's University	Canada	MB	Churchill	2 km S Churchill, Beech Bay
Limnospila albifrons Zetterstedt	Limnospila albifrons Zetterstedt	BUIC-CHU0670	HM891699	MFDC743-10	Bishop's University	Canada	MB	Churchill	2 km S Churchill, Beech Bay
Limnospila albifrons Zetterstedt	Limnospila albifrons Zetterstedt	BUIC-CHU0671	HM891700	MFDC744-10	Bishop's University	Canada	MB	Churchill	2 km S Churchill, Beech Bay
Limnospila albifrons Zetterstedt	Limnospila albifrons Zetterstedt	BUIC-CHU0672	HM891701	MFDC745-10	Bishop's University	Canada	MB	Churchill	2 km S Churchill, Beech Bay
Limnospila albifrons Zetterstedt	Limnospila albifrons Zetterstedt	CHU05-FLY-512.1	N/A	MHFLI937-09	Biodiversity Institute of Ontario	Canada	MB	Churchill	2 km S Churchill, Beech Bay
Limnospila albifrons Zetterstedt	Limnospila albifrons Zetterstedt	CHU05-FLY-692	N/A	MHFLI598-07	Biodiversity Institute of Ontario	Canada	MB	Churchill	2 km S Churchill, Beech Bay
Limnospila albifrons Zetterstedt	Limnospila albifrons Zetterstedt	CHU05-FLY-740	N/A	MHFLI646-07	Biodiversity Institute of Ontario	Canada	MB	Churchill	2 km S Churchill, Beech Bay
Limnospila albifrons Zetterstedt	Limnospila albifrons Zetterstedt	CHU05-FLY-757	N/A	MHFLI663-07	Biodiversity Institute of Ontario	Canada	MB	Churchill	2 km S Churchill, Beech Bay
Lispe canadensis Snyder	Lispe canadensis Snyder	BUIC-CHU0674	HM891702	MFDC747-10	Bishop's University	Canada	MB	Churchill	Wapusk National Park, Broad River
Lispe canadensis Snyder	N/A	BUIC-CHU0673	N/A	MFDC746-10	Bishop's University	Canada	MB	Churchill	23 km E Churchill, Ramsay Creek
Lispe cotidiana Snyder	Lispe cotidiana Snyder	BUIC-CHU0117	HM388901	MFDC207-09	Bishop's University, Insect Collection	Canada	MB	Churchill	10 km SE Churchill, Farnworth Lake
Lispe cotidiana Snyder	Lispe cotidiana Snyder	BUIC-CHU0118	HM388902	MFDC208-09	Bishop's University, Insect Collection	Canada	MB	Churchill	11 km S Churchill, Goose Creek Road
Lispe cotidiana Snyder	Lispe cotidiana Snyder	BUIC-CHU0119	HM388903	MFDC209-09	Bishop's University, Insect Collection	Canada	MB	Churchill	16 km SW Churchill, Churchill River
Lispe cotidiana Snyder	Lispe cotidiana Snyder	CHU05-FLY-203	N/A	MHFLI203-06	Biodiversity Institute of Ontario	Canada	MB	Churchill	16 km E Churchill, krummholz formation
Lispe cotidiana Snyder	Lispe cotidiana Snyder	CHU05-FLY-220	N/A	MHFLI220-06	Biodiversity Institute of Ontario	Canada	MB	Churchill	26 km SE Churchill, Twin Lakes burn site
Lispe cotidiana Snyder	Lispe cotidiana Snyder	JBWM0234390	N/A	MFDC080-08	University of Manitoba, J. B. Wallis Museum of Entomology	Canada	MB	Churchill	23 km E Churchill, Ramsay Creek
Lispe frigida Erichson	Lispe frigida Erichson	BUIC-CHU0131	HM388915	MFDC221-09	Bishop's University, Insect Collection	Canada	MB	Churchill	16 km E Churchill, Bird Cove
Lispe frigida Erichson	Lispe frigida Erichson	BUIC-CHU0132	HM388916	MFDC222-09	Bishop's University, Insect Collection	Canada	MB	Churchill	16 km E Churchill, Bird Cove
Lispe frigida Erichson	Lispe frigida Erichson	BUIC-CHU0133	HM388917	MFDC223-09	Bishop's University, Insect Collection	Canada	MB	Churchill	16 km E Churchill, Bird Cove
Lispe frigida Erichson	Lispe frigida Erichson	BUIC-CHU0134	HM388918	MFDC224-09	Bishop's University, Insect Collection	Canada	MB	Churchill	16 km E Churchill, Bird Cove
Lispe frigida Erichson	Lispe frigida Erichson	BUIC-CHU0135	HM388919	MFDC225-09	Bishop's University, Insect Collection	Canada	MB	Churchill	16 km E Churchill, Bird Cove
Lispe frigida Erichson	Lispe frigida Erichson	CHU05-FLY-129	N/A	MHFLI129-06	Biodiversity Institute of Ontario	Canada	MB	Churchill	16 km E Churchill, Bird Cove
Lispe salina Aldrich	Lispe salina Aldrich	BUIC-CHU0126	HM388910	MFDC216-09	Bishop's University, Insect Collection	Canada	MB	Churchill	10 km SE Churchill, Farnworth Lake
Lispe salina Aldrich	Lispe salina Aldrich	BUIC-CHU0127	HM388911	MFDC217-09	Bishop's University, Insect Collection	Canada	MB	Churchill	10 km SE Churchill, Farnworth Lake
Lispe salina Aldrich	Lispe salina Aldrich	BUIC-CHU0128	HM388912	MFDC218-09	Bishop's University, Insect Collection	Canada	MB	Churchill	16 km SW Churchill, Churchill River
Lispe salina Aldrich	Lispe salina Aldrich	BUIC-CHU0129	HM388913	MFDC219-09	Bishop's University, Insect Collection	Canada	MB	Churchill	16 km SW Churchill, Churchill River
Lispe salina Aldrich	Lispe salina Aldrich	BUIC-CHU0130	HM388914	MFDC220-09	Bishop's University, Insect Collection	Canada	MB	Churchill	2 km S Churchill, Beech Bay
Lispe salina Aldrich	Lispe salina Aldrich	JBWM0319520	N/A	MFDC021-08	University of Manitoba, J. B. Wallis Museum of Entomology	Canada	MB	Churchill	2 km S Churchill, Beech Bay
Lispe salina Aldrich	N/A	BUIC-CHU0675	N/A	MFDC748-10	Bishop's University	Canada	MB	Churchill	23 km E Churchill, Ramsay Creek
Lispe tentaculata (DeGeer)	Lispe tentaculata (DeGeer)	BUIC-CHU0115	HM388899	MFDC205-09	Bishop's University, Insect Collection	Canada	MB	Churchill	23 km E Churchill, Ramsay Creek
Lispe tentaculata (DeGeer)	Lispe tentaculata (DeGeer)	BUIC-CHU0116	HM388900	MFDC206-09	Bishop's University, Insect Collection	Canada	MB	Churchill	23 km E Churchill, Ramsay Creek
Lispe tentaculata (DeGeer)	Lispe tentaculata (DeGeer)	BUIC-CHU0175	HM388951	MFDC265-09	Bishop's University, Insect Collection	Canada	MB	Churchill	23 km E Churchill, Ramsay Creek
Lispe tentaculata (DeGeer)	Lispe tentaculata (DeGeer)	CHU06-FLY-002.1	N/A	MHFLY354-09	Biodiversity Institute of Ontario	Canada	MB	Churchill	unspecified locality
Lispe tentaculata (DeGeer)	Lispe tentaculata (DeGeer)	CHU06-FLY-003	N/A	MHFLY003-06	Biodiversity Institute of Ontario	Canada	MB	Churchill	unspecified locality
Lispe tentaculata (DeGeer)	Lispe tentaculata (DeGeer)	CHU06-FLY-026	N/A	MHFLY026-06	Biodiversity Institute of Ontario	Canada	MB	Churchill	unspecified locality
Lispe tentaculata (DeGeer)	Lispe tentaculata (DeGeer)	JBWM0319546	N/A	MFDC047-08	University of Manitoba, J. B. Wallis Museum of Entomology	Canada	MB	Churchill	10 km ESE Churchill, Launch Road near A-frame
Lispe uliginosa Fallén	Lispe uliginosa Fallén	BUIC-CHU0120	HM388904	MFDC210-09	Bishop's University, Insect Collection	Canada	MB	Churchill	10 km SE Churchill, Farnworth Lake
Lispe uliginosa Fallén	Lispe uliginosa Fallén	BUIC-CHU0121	HM388905	MFDC211-09	Bishop's University, Insect Collection	Canada	MB	Churchill	2 km S Churchill, Beech Bay
Lispe uliginosa Fallén	Lispe uliginosa Fallén	BUIC-CHU0122	HM388906	MFDC212-09	Bishop's University, Insect Collection	Canada	MB	Churchill	10 km SE Churchill, Farnworth Lake
Lispe uliginosa Fallén	Lispe uliginosa Fallén	BUIC-CHU0123	HM388907	MFDC213-09	Bishop's University, Insect Collection	Canada	MB	Churchill	10 km SE Churchill, Farnworth Lake
Lispe uliginosa Fallén	Lispe uliginosa Fallén	BUIC-CHU0124	HM388908	MFDC214-09	Bishop's University, Insect Collection	Canada	MB	Churchill	10 km SE Churchill, Farnworth Lake
Lispe uliginosa Fallén	Lispe uliginosa Fallén	BUIC-CHU0125	HM388909	MFDC215-09	Bishop's University, Insect Collection	Canada	MB	Churchill	10 km SE Churchill, Farnworth Lake
Lispe uliginosa Fallén	Lispe uliginosa Fallén	CHU05-FLY-277.1	N/A	MHFLI907-09	Biodiversity Institute of Ontario	Canada	MB	Churchill	16 km E Churchill, krummholz formation
Lispocephala alma (Meigen)	Lispocephala alma (Meigen)	JBWM0234376	N/A	MFDC066-08	University of Manitoba, J. B. Wallis Museum of Entomology	Canada	MB	Churchill	22 km E Churchill, CNSC
Lispocephala alma (Meigen)	Lispocephala alma (Meigen)	JBWM0234401	N/A	MFDC091-08	University of Manitoba, J. B. Wallis Museum of Entomology	Canada	MB	Churchill	10 km ESE Churchill, Launch Road near A-frame
Lispocephala alma (Meigen)	Lispocephala alma (Meigen)	JBWM0319530	N/A	MFDC031-08	University of Manitoba, J. B. Wallis Museum of Entomology	Canada	MB	Churchill	10 km ESE Churchill, Launch Road near A-frame
Lispocephala alma (Meigen)	Lispocephala alma (Meigen)	JBWM0319557	N/A	MFDC058-08	University of Manitoba, J. B. Wallis Museum of Entomology	Canada	MB	Churchill	23 km E Churchill, Ramsay Creek
Lispocephala alma (Meigen)	Lispocephala alma (Meigen)	JBWM0319559	N/A	MFDC060-08	University of Manitoba, J. B. Wallis Museum of Entomology	Canada	MB	Churchill	10 km ESE Churchill, Launch Road near A-frame
Lispocephala alma (Meigen)	N/A	BUIC-CHU1001	N/A	MFDC1075-11	Bishop's University	Canada	MB	Churchill	Mt. Jacques-Cartier
Lispocephala alma (Meigen)	N/A	BUIC-CHU1002	N/A	MFDC1076-11	Bishop's University	Canada	MB	Churchill	Goose Creek Road, Pump House
Lispocephala alma (Meigen)	N/A	BUIC-CHU1003	N/A	MFDC1077-11	Bishop's University	Canada	MB	Churchill	Goose Creek Road, Pump House
Lispocephala erythrocera (R.-D.)	Lispocephala erythrocera (R.-D.)	BUIC-CHU0592	HM891638	MFDC665-10	Bishop's University	Canada	MB	Churchill	16 km SW Churchill, Churchill River
Lispocephala erythrocera (R.-D.)	Lispocephala erythrocera (R.-D.)	BUIC-CHU0594	HM891639	MFDC667-10	Bishop's University	Canada	MB	Churchill	16 km SW Churchill, Churchill River
Lispocephala erythrocera (R.-D.)	Lispocephala erythrocera (R.-D.)	BUIC-CHU0595	HM891640	MFDC668-10	Bishop's University	Canada	MB	Churchill	16 km SW Churchill, Churchill River
Lispocephala erythrocera (R.-D.)	Lispocephala erythrocera (R.-D.)	BUIC-CHU0596	HM891641	MFDC669-10	Bishop's University	Canada	MB	Churchill	23 km E Churchill, Ramsay Creek
Lispocephala erythrocera (R.-D.)	Lispocephala erythrocera (R.-D.)	BUIC-CHU0599	HM891643	MFDC672-10	Bishop's University	Canada	MB	Churchill	10 km ESE Churchill, Launch Road near A-frame
Lispocephala erythrocera (R.-D.)	Lispocephala erythrocera (R.-D.)	BUIC-CHU0809	HM891814	MFDC882-10	Bishop's University	Canada	MB	Churchill	2 km S Churchill, Beech Bay
Lispocephala erythrocera (R.-D.)	Lispocephala erythrocera (R.-D.)	BUIC-CHU0953	HM891624	MFDC1026-10	Bishop's University	Canada	MB	Churchill	26 km SE Churchill, Twin Lakes burn site
Lispocephala erythrocera (R.-D.)	N/A	BUIC-CHU0598	N/A	MFDC1074-11	Bishop's University	Canada	MB	Churchill	4 km S Churchill Beech Bay
Lispocephala erythrocera (R.-D.)	N/A	BUIC-CHU0593	N/A	MFDC666-10	Bishop's University	Canada	MB	Churchill	16 km SW Churchill, Churchill River
Lispocephala tinctinervis Malloch	Lispocephala tinctinervis Malloch	BUIC-CHU0597	HM891642	MFDC670-10	Bishop's University	Canada	MB	Churchill	16 km SW Churchill, Churchill River
Lispocephala tinctinervis Malloch	Lispocephala tinctinervis Malloch	BUIC-CHU1029	N/A	MFDC1104-11	Bishop's University	Canada	QC	ParcNatl. De la Gaspesie	Mt. de la Table
Lispocephala tinctinervis Malloch	Lispocephala tinctinervis Malloch	BUIC-CHU1030	N/A	MFDC1105-11	Bishop's University	Canada	QC	ParcNatl. De la Gaspesie	Mt. de la Table
Lispocephala varians Malloch	Lispocephala erythrocera (R.-D.)	BUIC-CHU1000	N/A	MFDC1073-11	Bishop's University	Canada	MB	Churchill	15 km S Churchill No. Studies Center
Lispocephala varians Malloch	N/A	BUIC-CHU0952	N/A	MFDC1025-10	Bishop's University	Canada	MB	Churchill	26 km SE Churchill, Twin Lakes burn site
Lophosceles cinereiventris (Zetterstedt)	Lophosceles cinereiventris (Zetterstedt)	BUIC-CHU0571	HM389234	MFDC642-09	Bishop's University, Insect Collection	Canada	MB	Churchill	26 km SE Churchill, Twin Lakes burn site
Lophosceles cinereiventris (Zetterstedt)	Lophosceles cinereiventris (Zetterstedt)	BUIC-CHU0572	HM389235	MFDC643-09	Bishop's University, Insect Collection	Canada	MB	Churchill	26 km SE Churchill, Twin Lakes burn site
Lophosceles cinereiventris (Zetterstedt)	Lophosceles cinereiventris (Zetterstedt)	BUIC-CHU0676	HM891703	MFDC749-10	Bishop's University	Canada	MB	Churchill	16 km SW Churchill, Churchill River
Lophosceles cinereiventris (Zetterstedt)	Lophosceles cinereiventris (Zetterstedt)	BUIC-CHU0677	HM891704	MFDC750-10	Bishop's University	Canada	MB	Churchill	16 km SW Churchill, Churchill River
Lophosceles cinereiventris (Zetterstedt)	Lophosceles cinereiventris (Zetterstedt)	BUIC-CHU0679	HM891706	MFDC752-10	Bishop's University	Canada	MB	Churchill	23 km E Churchill, Ramsay Creek
Lophosceles cinereiventris (Zetterstedt)	Lophosceles cinereiventris (Zetterstedt)	BUIC-CHU0951	HM891623	MFDC1024-10	Bishop's University	Canada	QC	Parc National de la Gaspesie	Mt. Jacques-Cartier
Lophosceles cinereiventris (Zetterstedt)	N/A	BUIC-CHU0950	N/A	MFDC1023-10	Bishop's University	Canada	QC	Parc National de la Gaspesie	Mt. Richardson
Lophosceles frenatus Holmgren	Lophosceles frenatus Holmgren	BUIC-AK051	N/A	MFAI051-11	Bishop's University, Insect Collection	USA	AK	Aleutian Islands	Chowiet Island
Lophosceles frenatus Holmgren	Lophosceles frenatus Holmgren	BUIC-CHU0566	HM389229	MFDC637-09	Bishop's University, Insect Collection	Canada	MB	Churchill	23 km E Churchill, Ramsay Creek
Lophosceles frenatus Holmgren	Lophosceles frenatus Holmgren	BUIC-CHU0567	HM389230	MFDC638-09	Bishop's University, Insect Collection	Canada	MB	Churchill	10 km ESE Churchill, Launch Road near A-frame
Lophosceles frenatus Holmgren	Lophosceles frenatus Holmgren	BUIC-CHU0568	HM389231	MFDC639-09	Bishop's University, Insect Collection	Canada	MB	Churchill	10 km SE Churchill, Farnworth Lake
Lophosceles frenatus Holmgren	Lophosceles frenatus Holmgren	BUIC-CHU0569	HM389232	MFDC640-09	Bishop's University, Insect Collection	Canada	MB	Churchill	23 km E Churchill, Ramsay Creek
Lophosceles frenatus Holmgren	Lophosceles frenatus Holmgren	BUIC-CHU0573	HM389236	MFDC644-09	Bishop's University, Insect Collection	Canada	MB	Churchill	10 km ESE Churchill, Launch Road near A-frame
Lophosceles frenatus Holmgren	Lophosceles frenatus Holmgren	BUIC-CHU0897	HQ991857	MFDC970-10	Bishop's University	Canada	MB	Churchill	10 km ESE Churchill, Launch Road near A-frame
Lophosceles impar (Zetterstedt)	Lophosceles impar (Zetterstedt)	BUIC-CHU0570	HM389233	MFDC641-09	Bishop's University, Insect Collection	Canada	MB	Churchill	26 km SE Churchill, Twin Lakes burn site
Lophosceles impar (Zetterstedt)	Lophosceles impar (Zetterstedt)	BUIC-CHU0678	HM891705	MFDC751-10	Bishop's University	Canada	MB	Churchill	16 km SW Churchill, Churchill River
Lophosceles impar (Zetterstedt)	Lophosceles impar (Zetterstedt)	BUIC-CHU0959	HM891629	MFDC1032-10	Bishop's University	Sweden	BD	Abisko	Jebrenjokk
Morellia podagrica (Loew)	Morellia podagrica (Loew)	BUIC-CHU0416	HM389125	MFDC491-09	Bishop's University, Insect Collection	Canada	MB	Churchill	26 km SE Churchill, Twin Lakes burn site
Morellia podagrica (Loew)	Morellia podagrica (Loew)	BUIC-CHU0954	HM891625	MFDC1027-10	Bishop's University	Canada	QC	Cookshire Eaton	Johnville bog & Forest Park
Morellia podagrica (Loew)	Morellia podagrica (Loew)	BUIC-CHU1055	N/A	MFDC1130-11	Bishop's University	Canada	QC	Res. Faunique des Chic-Chocs	Petit Mt. Ste-Anne`s Summit
Musca domestica Linnaeus	Musca domestica Linnaeus	BUIC-CHU0575	HM389238	MFDC646-09	Bishop's University, Insect Collection	Canada	MB	Churchill	4 km SE Churchill, Garbage depot
Musca domestica Linnaeus	Musca domestica Linnaeus	BUIC-CHU0576	HM389239	MFDC647-09	Bishop's University, Insect Collection	Canada	MB	Churchill	22 km E Churchill, CNSC
Musca domestica Linnaeus	Musca domestica Linnaeus	BUIC-CHU0577	HM389240	MFDC648-09	Bishop's University, Insect Collection	Canada	MB	Churchill	22 km E Churchill, CNSC
Musca domestica Linnaeus	N/A	BUIC-CHU0574	HM389237	MFDC645-09	Bishop's University, Insect Collection	Canada	MB	Churchill	22 km E Churchill, CNSC
Muscina flukei Snyder	Muscina flukei	BUIC-CHU1004	N/A	MFDC1078-11	Bishop's University	Canada	QC	ParcNatl. De la Gaspesie	Mt. de la Table, primary summit
Muscina flukei Snyder	Muscina flukei	BUIC-CHU1007	N/A	MFDC1081-11	Bishop's University	Canada	QC	ParcNatl. De la Gaspesie	Mt. Xalibu`s Summit
Muscina flukei Snyder	Muscina flukei	CHU06-FLY-033.1	N/A	MHFLY362-09	Biodiversity Institute of Ontario	Canada	MB	Churchill	10 km SE Churchill, Farnworth Lake
Muscina flukei Snyder	N/A	BUIC-CHU1006	N/A	MFDC1080-11	Bishop's University	Canada	QC	ParcNatl. De la Gaspesie	Mt. de la Table, primary summit
Muscina levida (Harris)	Muscina levida (Harris)	BUIC-CHU0559	HM389227	MFDC630-09	Bishop's University, Insect Collection	Canada	MB	Churchill	23 km E Churchill, Ramsay Creek
Muscina levida (Harris)	Muscina levida (Harris)	BUIC-CHU0562	HQ991853	MFDC633-09	Bishop's University, Insect Collection	Canada	MB	Churchill	23 km E Churchill, Ramsay Creek
Muscina levida (Harris)	Muscina levida (Harris)	BUIC-CHU0564	HQ991854	MFDC635-09	Bishop's University, Insect Collection	Canada	MB	Churchill	23 km E Churchill, Ramsay Creek
Muscina levida (Harris)	Muscina levida (Harris)	BUIC-CHU0681	HM891707	MFDC754-10	Bishop's University	Canada	MB	Churchill	23 km E Churchill, Ramsay Creek
Muscina levida (Harris)	Muscina levida (Harris)	BUIC-CHU1021	N/A	MFDC1095-11	Bishop's University	Germany	BB	Waldsleversdorf	Gr. Daebersee
Muscina levida (Harris)	Muscina levida (Harris)	CHU05-FLY-168	N/A	MHFLI168-06	Biodiversity Institute of Ontario	Canada	MB	Churchill	22 km E Churchill, CNSC
Muscina levida (Harris)	Muscina levida (Harris)	CHU05-FLY-187	N/A	MHFLI187-06	Biodiversity Institute of Ontario	Canada	MB	Churchill	22 km E Churchill, CNSC
Muscina levida (Harris)	Muscina levida (Harris)	CHU06-FLY-034.1	N/A	MHFLY363-09	Biodiversity Institute of Ontario	Canada	MB	Churchill	unspecified locality
Muscina levida (Harris)	Muscina levida (Harris)	JBWM0234386	N/A	MFDC076-08	University of Manitoba, J. B. Wallis Museum of Entomology	Canada	MB	Churchill	11 km S Churchill, Goose Creek Road
Muscina levida (Harris)	Muscina sp. 1	JBWM0319515	N/A	MFDC1096-11	Bishop's University	Canada	MB	Churchill	22 km SE Churchill Twin Lakes
Muscina levida (Harris)	Muscina levida (Harris)	JBWM0319547	N/A	MFDC048-08	University of Manitoba, J. B. Wallis Museum of Entomology	Canada	MB	Churchill	23 km E Churchill, Ramsay Creek
Muscina levida (Harris)	N/A	BUIC-CHU0560	N/A	MFDC631-09	Bishop's University, Insect Collection	Canada	MB	Churchill	23 km E Churchill, Ramsay Creek
Muscina levida (Harris)	N/A	BUIC-CHU0563	N/A	MFDC634-09	Bishop's University, Insect Collection	Canada	MB	Churchill	16 km SW Churchill, Churchill River
Muscina levida (Harris)	N/A	BUIC-CHU0561	N/A	MFDC632-09	Bishop's University, Insect Collection	Canada	MB	Churchill	2 km S Churchill, Beech Bay
Muscina levida (Harris)	N/A	BUIC-CHU0680	N/A	MFDC753-10	Bishop's University	Canada	MB	Churchill	11 km S Churchill, Goose Creek Road
Mydaea affinis Meade	Mydaea affinis Meade	BUIC-CHU0161	HM388937	MFDC251-09	Bishop's University, Insect Collection	Canada	MB	Churchill	23 km E Churchill, Ramsay Creek
Mydaea affinis Meade	Mydaea affinis Meade	BUIC-CHU0162	HM388938	MFDC252-09	Bishop's University, Insect Collection	Canada	MB	Churchill	23 km E Churchill, Ramsay Creek
Mydaea affinis Meade	Mydaea affinis Meade	BUIC-CHU0682	HM891708	MFDC755-10	Bishop's University	Canada	MB	Churchill	2 km S Churchill, Beech Bay
Mydaea affinis Meade	Mydaea affinis Meade	BUIC-CHU0683	HM891709	MFDC756-10	Bishop's University	Canada	MB	Churchill	2 km S Churchill, Beech Bay
Mydaea furtiva Stein	N/A	BUIC-CHU0152	N/A	MFDC242-09	Bishop's University, Insect Collection	Canada	MB	Churchill	14 km E Churchill, Golf Balls Intertidal
Mydaea furtiva Stein	N/A	BUIC-CHU0153	N/A	MFDC243-09	Bishop's University, Insect Collection	Canada	MB	Churchill	23 km E Churchill, Ramsay Creek
Mydaea furtiva Stein	N/A	BUIC-CHU0154	N/A	MFDC244-09	Bishop's University, Insect Collection	Canada	MB	Churchill	23 km E Churchill, Ramsay Creek
Mydaea furtiva Stein	N/A	BUIC-CHU0156	N/A	MFDC246-09	Bishop's University, Insect Collection	Canada	MB	Churchill	23 km E Churchill, Ramsay Creek
Mydaea furtiva Stein	N/A	BUIC-CHU0155	N/A	MFDC245-09	Bishop's University, Insect Collection	Canada	MB	Churchill	23 km E Churchill, Ramsay Creek
Mydaea furtiva Stein	N/A	BUIC-CHU0687	N/A	MFDC760-10	Bishop's University	Canada	MB	Churchill	23 km E Churchill, Ramsay Creek
Mydaea furtiva Stein	N/A	BUIC-CHU0688	N/A	MFDC761-10	Bishop's University	Canada	MB	Churchill	23 km E Churchill, Ramsay Creek
Mydaea furtiva Stein	N/A	BUIC-CHU0689	N/A	MFDC762-10	Bishop's University	Canada	MB	Churchill	23 km E Churchill, Ramsay Creek
Mydaea furtiva Stein	N/A	BUIC-CHU0690	N/A	MFDC763-10	Bishop's University	Canada	MB	Churchill	23 km E Churchill, Ramsay Creek
Mydaea furtiva Stein	N/A	BUIC-CHU1008	N/A	MFDC1082-11	Bishop's University	Canada	MB	Churchill	24km E Churchill Ramsay Creek
Mydaea furtiva Stein	N/A	BUIC-CHU1009	N/A	MFDC1083-11	Bishop's University	Canada	MB	Churchill	24km E Churchill Ramsay Creek
Mydaea furtiva Stein	N/A	BUIC-CHU1010	N/A	MFDC1084-11	Bishop's University	Canada	MB	Churchill	24km E Churchill Ramsay Creek
Mydaea furtiva Stein	N/A	BUIC-CHU1011	N/A	MFDC1085-11	Bishop's University	Canada	MB	Churchill	24km E Churchill Ramsay Creek
Mydaea obscurella Malloch	Mydaea obscurella Malloch	BUIC-CHU0167	HM388943	MFDC257-09	Bishop's University, Insect Collection	Canada	MB	Churchill	10 km SE Churchill, Farnworth Lake
Mydaea obscurella Malloch	Mydaea obscurella Malloch	BUIC-CHU0168	HM388944	MFDC258-09	Bishop's University, Insect Collection	Canada	MB	Churchill	10 km ESE Churchill, Launch Road near A-frame
Mydaea obscurella Malloch	Mydaea obscurella Malloch	BUIC-CHU0169	HM388945	MFDC259-09	Bishop's University, Insect Collection	Canada	MB	Churchill	23 km E Churchill, Ramsay Creek
Mydaea obscurella Malloch	Mydaea obscurella Malloch	BUIC-CHU0170	HM388946	MFDC260-09	Bishop's University, Insect Collection	Canada	MB	Churchill	10 km ESE Churchill, Launch Road near A-frame
Mydaea obscurella Malloch	Mydaea obscurella Malloch	BUIC-CHU0171	HM388947	MFDC261-09	Bishop's University, Insect Collection	Canada	MB	Churchill	26 km SE Churchill, Twin Lakes burn site
Mydaea obscurella Malloch	Mydaea obscurella Malloch	BUIC-CHU0172	HM388948	MFDC262-09	Bishop's University, Insect Collection	Canada	MB	Churchill	16 km SW Churchill, Churchill River
Mydaea obscurella Malloch	Mydaea obscurella Malloch	BUIC-CHU0173	HM388949	MFDC263-09	Bishop's University, Insect Collection	Canada	MB	Churchill	23 km E Churchill, Ramsay Creek
Mydaea obscurella Malloch	Mydaea obscurella Malloch	BUIC-CHU0174	HM388950	MFDC264-09	Bishop's University, Insect Collection	Canada	MB	Churchill	11 km S Churchill, Goose Creek Road
Mydaea obscurella Malloch	Mydaea obscurella Malloch	BUIC-CHU0949	HM891622	MFDC1022-10	Bishop's University	Canada	QC	Parc National de la Gaspesie	Mt. Richardson
Mydaea obscurella Malloch	Mydaea obscurella Malloch	JBWM0319513	N/A	MFDC014-08	University of Manitoba, J. B. Wallis Museum of Entomology	Canada	MB	Churchill	10 km SE Churchill, Farnworth Lake
Mydaea occidentalis Malloch	Mydaea occidentalis Malloch	BUIC-CHU0163	HM388939	MFDC253-09	Bishop's University, Insect Collection	Canada	MB	Churchill	26 km SE Churchill, Twin Lakes burn site
Mydaea occidentalis Malloch	Mydaea occidentalis Malloch	BUIC-CHU0164	HM388940	MFDC254-09	Bishop's University, Insect Collection	Canada	MB	Churchill	10 km ESE Churchill, Launch Road near A-frame
Mydaea occidentalis Malloch	Mydaea occidentalis Malloch	BUIC-CHU0165	HM388941	MFDC255-09	Bishop's University, Insect Collection	Canada	MB	Churchill	23 km E Churchill, Ramsay Creek
Mydaea occidentalis Malloch	Mydaea occidentalis Malloch	BUIC-CHU0166	HM388942	MFDC256-09	Bishop's University, Insect Collection	Canada	MB	Churchill	23 km E Churchill, Ramsay Creek
Mydaea otiosa Stein	Mydaea otiosa	BUIC-AK057	N/A	MFAI057-11	Bishop's University, Insect Collection	USA	AK	Aleutian Islands	Chowiet Island
Mydaea otiosa Stein	Mydaea otiosa	BUIC-AK060	N/A	MFAI060-11	Bishop's University, Insect Collection	USA	AK	Aleutian Islands	Chowiet Island
Mydaea otiosa Stein	Mydaea otiosa	BUIC-AK061	N/A	MFAI061-11	Bishop's University, Insect Collection	USA	AK	Aleutian Islands	Chowiet Island
Mydaea palpalis Stein	Mydaea palpalis Stein	BUIC-CHU0684	HM891710	MFDC757-10	Bishop's University	Canada	MB	Churchill	23 km E Churchill, Ramsay Creek
Mydaea palpalis Stein	Mydaea palpalis Stein	BUIC-CHU0686	HM891712	MFDC759-10	Bishop's University	Canada	MB	Churchill	23 km E Churchill, Ramsay Creek
Mydaea palpalis Stein	Mydaea palpalis Stein	BUIC-CHU1056	N/A	MFDC1131-11	Bishop's University	Canada	QC	ParcNatl. De la Gaspesie	Summit 2km east of Mt. Rolland-Germain
Mydaea pseudonubila Huckett	Mydaea pseudonubila Huckett	BUIC-CHU0150	HM388931	MFDC240-09	Bishop's University, Insect Collection	Canada	MB	Churchill	10 km SE Churchill, Farnworth Lake
Mydaea pseudonubila Huckett	Mydaea pseudonubila Huckett	BUIC-CHU0151	HM388932	MFDC241-09	Bishop's University, Insect Collection	Canada	MB	Churchill	14 km E Churchill, Golf Balls Intertidal
Mydaea pseudonubila Huckett	Mydaea pseudonubila Huckett	BUIC-CHU0783	HM891792	MFDC856-10	Bishop's University	Canada	MB	Churchill	2 km S Churchill, Beech Bay
Mydaea pseudonubila Huckett	Mydaea pseudonubila Huckett	JBWM0234387	N/A	MFDC077-08	University of Manitoba, J. B. Wallis Museum of Entomology	Canada	MB	Churchill	11 km S Churchill, Goose Creek Road
Mydaea pseudonubila Huckett	N/A	BUIC-CHU0784	N/A	MFDC857-10	Bishop's University	Canada	MB	Churchill	11 km S Churchill, Goose Creek Road
Mydaea pseudonubila Huckett	N/A	BUIC-CHU0971	N/A	MFDC1044-10	Bishop's University	Canada	QC	Parc National de la Gaspesie	Mt. Jacques-Cartier`s summit
Myospila meditabunda (Fabricius)	Myospila meditabunda (Fabricius)	BUIC-AK056	N/A	MFAI056-11	Bishop's University, Insect Collection	USA	AK	Aleutian Islands	Wosnesenski Island
Myospila meditabunda (Fabricius)	Myospila meditabunda (Fabricius)	BUIC-AK058	N/A	MFAI058-11	Bishop's University, Insect Collection	USA	AK	Aleutian Islands	Wosnesenski Island
Myospila meditabunda (Fabricius)	Myospila meditabunda (Fabricius)	BUIC-AK059	N/A	MFAI059-11	Bishop's University, Insect Collection	USA	AK	Aleutian Islands	Wosnesenski Island
Myospila meditabunda (Fabricius)	Myospila meditabunda (Fabricius)	BUIC-CHU0555	HM389224	MFDC626-09	Bishop's University, Insect Collection	Canada	MB	Churchill	23 km E Churchill, Ramsay Creek
Myospila meditabunda (Fabricius)	Myospila meditabunda (Fabricius)	BUIC-CHU0556	HM389225	MFDC627-09	Bishop's University, Insect Collection	Canada	MB	Churchill	10 km ESE Churchill, Launch Road near A-frame
Myospila meditabunda (Fabricius)	Myospila meditabunda (Fabricius)	BUIC-CHU0557	HM389226	MFDC628-09	Bishop's University, Insect Collection	Canada	MB	Churchill	23 km E Churchill, Ramsay Creek
Myospila meditabunda (Fabricius)	Myospila meditabunda (Fabricius)	BUIC-CHU0558	HQ991852	MFDC629-09	Bishop's University, Insect Collection	Canada	MB	Churchill	23 km E Churchill, Ramsay Creek
Myospila meditabunda (Fabricius)	Myospila meditabunda (Fabricius)	BUIC-CHU0691	HM891713	MFDC764-10	Bishop's University	Canada	MB	Churchill	23 km E Churchill, Ramsay Creek
Opsolasia orichalcea (Zetterstedt)	Opsolasia orichalcea (Zetterstedt)	BUIC-CHU0157	HM388933	MFDC247-09	Bishop's University, Insect Collection	Canada	MB	Churchill	26 km SE Churchill, Twin Lakes burn site
Opsolasia orichalcea (Zetterstedt)	Opsolasia orichalcea (Zetterstedt)	BUIC-CHU0158	HM388934	MFDC248-09	Bishop's University, Insect Collection	Canada	MB	Churchill	26 km SE Churchill, Twin Lakes burn site
Opsolasia orichalcea (Zetterstedt)	Opsolasia orichalcea (Zetterstedt)	BUIC-CHU0159	HM388935	MFDC249-09	Bishop's University, Insect Collection	Canada	MB	Churchill	26 km SE Churchill, Twin Lakes burn site
Opsolasia orichalcea (Zetterstedt)	Opsolasia orichalcea (Zetterstedt)	BUIC-CHU0160	HM388936	MFDC250-09	Bishop's University, Insect Collection	Canada	MB	Churchill	16 km E Churchill, Bird Cove
Opsolasia orichalcea (Zetterstedt)	Opsolasia orichalcea (Zetterstedt)	BUIC-CHU0685	HM891711	MFDC758-10	Bishop's University	Canada	MB	Churchill	2 km S Churchill, Beech Bay
Pentacricia aldrichii Stein	Pentacricia aldrichii	BUIC-AK116	N/A	MFAI116-11	Bishop's University, Insect Collection	Canada	QC	Ste-Barbe	Large Teafield
Pentacricia aldrichii Stein	Pentacricia aldrichii	BUIC-AK117	N/A	MFAI117-11	Bishop's University, Insect Collection	Canada	QC	St-Daniel	Parc Nationale de Frontenac
Phaonia alpicola (Zetterstedt)	Phaonia alpicola (Zetterstedt)	BUIC-CHU0692	HM891714	MFDC765-10	Bishop's University	Canada	MB	Churchill	23 km E Churchill, Ramsay Creek
Phaonia alpicola (Zetterstedt)	Phaonia alpicola (Zetterstedt)	BUIC-CHU0693	HM891715	MFDC766-10	Bishop's University	Canada	MB	Churchill	26 km SE Churchill, Twin Lakes
Phaonia apicalis Stein	Phaonia apicalis Stein	BUIC-CHU0274	HM389018	MFDC358-09	Bishop's University, Insect Collection	Canada	MB	Churchill	26 km SE Churchill, Twin Lakes burn site
Phaonia apicalis Stein	Phaonia apicalis Stein	BUIC-CHU0275	HQ991835	MFDC359-09	Bishop's University, Insect Collection	Canada	MB	Churchill	26 km SE Churchill, Twin Lakes burn site
Phaonia atrocyanea Ringdahl	Phaonia atrocyanea Ringdahl	BUIC-CHU0256	HM389005	MFDC342-09	Bishop's University, Insect Collection	Canada	MB	Churchill	26 km SE Churchill, Twin Lakes burn site
Phaonia atrocyanea Ringdahl	Phaonia atrocyanea Ringdahl	BUIC-CHU0257	HM389006	MFDC343-09	Bishop's University, Insect Collection	Canada	MB	Churchill	26 km SE Churchill, Twin Lakes burn site
Phaonia atrocyanea Ringdahl	Phaonia atrocyanea Ringdahl	BUIC-CHU0694	HM891716	MFDC767-10	Bishop's University	Canada	MB	Churchill	26 km SE Churchill, Twin Lakes burn site
Phaonia consobrina (Zetterstedt)*	Phaonia consobrina (Zetterstedt)	BUIC-AK108	N/A	MFAI108-11	Bishop's University, Insect Collection	USA	AK	Aleutian Islands	Wosnesenski Island
Phaonia consobrina (Zetterstedt)*	Phaonia consobrina (Zetterstedt)	BUIC-AK109	N/A	MFAI109-11	Bishop's University, Insect Collection	USA	AK	Aleutian Islands	Chowiet Island
Phaonia consobrina (Zetterstedt)*	Phaonia consobrina (Zetterstedt)	BUIC-AK110	N/A	MFAI110-11	Bishop's University, Insect Collection	USA	AK	Aleutian Islands	Chowiet Island
Phaonia consobrina (Zetterstedt)*	Phaonia consobrina (Zetterstedt)	BUIC-AK111	N/A	MFAI111-11	Bishop's University, Insect Collection	USA	AK	Aleutian Islands	Chowiet Island
Phaonia consobrina (Zetterstedt)*	Phaonia consobrina (Zetterstedt)	BUIC-AK112	N/A	MFAI112-11	Bishop's University, Insect Collection	USA	AK	Aleutian Islands	Chowiet Island
Phaonia consobrina (Zetterstedt)*	Phaonia consobrina (Zetterstedt)	BUIC-AK113	N/A	MFAI113-11	Bishop's University, Insect Collection	USA	AK	Aleutian Islands	Wosnesenski Island
Phaonia consobrina (Zetterstedt)*	Phaonia consobrina (Zetterstedt)	BUIC-AK132	N/A	MFAI132-11	Bishop's University, Insect Collection	USA	AK	Attu Island
Phaonia consobrina (Zetterstedt)*	Phaonia consobrina (Zetterstedt)	BUIC-AK133	N/A	MFAI133-11	Bishop's University, Insect Collection	USA	AK	Attu Island
Phaonia consobrina (Zetterstedt)*	Phaonia consobrina (Zetterstedt)	BUIC-CHU0258	HM389007	MFDC344-09	Bishop's University, Insect Collection	Canada	MB	Churchill	26 km SE Churchill, Twin Lakes burn site
Phaonia consobrina (Zetterstedt)	Phaonia consobrina (Zetterstedt)	BUIC-CHU0261	HM389010	MFDC347-09	Bishop's University, Insect Collection	Canada	MB	Churchill	23 km E Churchill, Ramsay Creek
Phaonia consobrina (Zetterstedt)	Phaonia consobrina (Zetterstedt)	BUIC-CHU0695	HM891717	MFDC768-10	Bishop's University	Canada	MB	Churchill	26 km SE Churchill, Twin Lakes burn site
Phaonia consobrina (Zetterstedt)	Phaonia consobrina (Zetterstedt)	BUIC-CHU1040	N/A	MFDC1115-11	Bishop's University	Canada	QC	ParcNatl. De la Gaspesie	Summit 2km east of Mt. Rolland-Germain
Phaonia consobrina (Zetterstedt)*	Phaonia consobrina (Zetterstedt)	JBWM0319507	N/A	MFDC008-08	University of Manitoba, J. B. Wallis Museum of Entomology	Canada	MB	Churchill	26 km SE Churchill, Twin Lakes burn site
Phaonia errans (Meigen)	Phaonia errans (Meigen)	BUIC-CHU0238	HM388991	MFDC324-09	Bishop's University, Insect Collection	Canada	MB	Churchill	26 km SE Churchill, Twin Lakes
Phaonia errans (Meigen)	Phaonia errans (Meigen)	BUIC-CHU0239	HQ991830	MFDC325-09	Bishop's University, Insect Collection	Canada	MB	Churchill	26 km SE Churchill, Twin Lakes
Phaonia errans (Meigen)	Phaonia errans (Meigen)	BUIC-CHU0240	HM388992	MFDC326-09	Bishop's University, Insect Collection	Canada	MB	Churchill	10 km ESE Churchill, Launch Road near A-frame
Phaonia errans (Meigen)	Phaonia errans (Meigen)	BUIC-CHU0241	HM388993	MFDC327-09	Bishop's University, Insect Collection	Canada	MB	Churchill	26 km SE Churchill, Twin Lakes burn site
Phaonia errans (Meigen)	Phaonia errans (Meigen)	BUIC-CHU0242	HQ991831	MFDC328-09	Bishop's University, Insect Collection	Canada	MB	Churchill	26 km SE Churchill, Twin Lakes burn site
Phaonia errans (Meigen)	Phaonia luteva (Walker)	BUIC-CHU0266	HQ991834	MFDC350-09	Bishop's University, Insect Collection	Canada	MB	Churchill	26 km SE Churchill, Twin Lakes
Phaonia errans (Meigen)	Phaonia luteva (Walker)	BUIC-CHU0269	HM389013	MFDC353-09	Bishop's University, Insect Collection	Canada	MB	Churchill	26 km SE Churchill, Twin Lakes
Phaonia errans (Meigen)	Phaonia luteva (Walker)	BUIC-CHU0270	HM389014	MFDC354-09	Bishop's University, Insect Collection	Canada	MB	Churchill	26 km SE Churchill, Twin Lakes burn site
Phaonia errans (Meigen)	Phaonia errans (Meigen)	BUIC-CHU0276	HQ991836	MFDC360-09	Bishop's University, Insect Collection	Canada	MB	Churchill	26 km SE Churchill, Twin Lakes burn site
Phaonia errans (Meigen)	Phaonia luteva (Walker)	BUIC-CHU0277	HQ991837	MFDC361-09	Bishop's University, Insect Collection	Canada	MB	Churchill	11 km S Churchill, Goose Creek Road
Phaonia errans (Meigen)	Phaonia luteva (Walker)	BUIC-CHU0280	HM389019	MFDC364-09	Bishop's University, Insect Collection	Canada	MB	Churchill	26 km SE Churchill, Twin Lakes burn site
Phaonia errans (Meigen)	Phaonia errans (Meigen)	JBWM0234396	N/A	MFDC086-08	University of Manitoba, J. B. Wallis Museum of Entomology	Canada	MB	Churchill	2 km S Churchill, Beech Bay
Phaonia errans (Meigen)	Phaonia luteva (Walker)	JBWM0319538	N/A	MFDC039-08	University of Manitoba, J. B. Wallis Museum of Entomology	Canada	MB	Churchill	26 km SE Churchill, Twin Lakes burn site
Phaonia errans (Meigen)	N/A	BUIC-AK069	N/A	MFAI069-11	Bishop's University, Insect Collection	USA	AK	Aleutian Islands	Wosnesenski Island
Phaonia errans (Meigen)	N/A	BUIC-AK124	N/A	MFAI124-11	Bishop's University, Insect Collection	Sweden	BD	Abisko
Phaonia errans (Meigen)	N/A	BUIC-CHU0268	N/A	MFDC352-09	Bishop's University, Insect Collection	Canada	MB	Churchill	26 km SE Churchill, Twin Lakes
Phaonia errans (Meigen)	N/A	BUIC-CHU0279	N/A	MFDC363-09	Bishop's University, Insect Collection	Canada	MB	Churchill	26 km SE Churchill, Twin Lakes
Phaonia errans (Meigen)	N/A	BUIC-AK063	N/A	MFAI063-11	Bishop's University, Insect Collection	USA	AK	Aleutian Islands	Chowiet Island
Phaonia errans (Meigen)	N/A	BUIC-AK064	N/A	MFAI064-11	Bishop's University, Insect Collection	USA	AK	Aleutian Islands	Wosnesenski Island
Phaonia errans (Meigen)	N/A	BUIC-AK065	N/A	MFAI065-11	Bishop's University, Insect Collection	USA	AK	Aleutian Islands	Wosnesenski Island
Phaonia errans (Meigen)	N/A	BUIC-AK066	N/A	MFAI066-11	Bishop's University, Insect Collection	USA	AK	Aleutian Islands	Chowiet Island
Phaonia errans (Meigen)	N/A	BUIC-AK067	N/A	MFAI067-11	Bishop's University, Insect Collection	USA	AK	Aleutian Islands	Wosnesenski Island
Phaonia errans (Meigen)	N/A	BUIC-AK068	N/A	MFAI068-11	Bishop's University, Insect Collection	USA	AK	Aleutian Islands	Wosnesenski Island
Phaonia errans (Meigen)	N/A	BUIC-AK070	N/A	MFAI070-11	Bishop's University, Insect Collection	USA	AK	Aleutian Islands	Wosnesenski Island
Phaonia errans (Meigen)	N/A	BUIC-AK071	N/A	MFAI071-11	Bishop's University, Insect Collection	USA	AK	Aleutian Islands	Chowiet Island
Phaonia errans (Meigen)	N/A	BUIC-AK122	N/A	MFAI122-11	Bishop's University, Insect Collection	England		Nuneham Courtenay	Oxon
Phaonia errans (Meigen)	N/A	BUIC-AK123	N/A	MFAI123-11	Bishop's University, Insect Collection	England		Gower Oxwich	Glamorgan
Phaonia errans (Meigen)	N/A	BUIC-CHU0237	N/A	MFDC323-09	Bishop's University, Insect Collection	Canada	MB	Churchill	26 km SE Churchill, Twin Lakes burn site
Phaonia errans (Meigen)	N/A	BUIC-CHU0267	N/A	MFDC351-09	Bishop's University, Insect Collection	Canada	MB	Churchill	26 km SE Churchill, Twin Lakes burn site
Phaonia errans (Meigen)	N/A	BUIC-CHU0278	N/A	MFDC362-09	Bishop's University, Insect Collection	Canada	MB	Churchill	26 km SE Churchill, Twin Lakes
Phaonia inenarrabilis Huckett	Phaonia inenarrabilis Huckett	BUIC-CHU0260	HM389009	MFDC346-09	Bishop's University, Insect Collection	Canada	MB	Churchill	26 km SE Churchill, Twin Lakes burn site
Phaonia inenarrabilis Huckett	N/A	BUIC-CHU1031	N/A	MFDC1106-11	Bishop's University	Canada	QC	ParcNatl. De la Gaspesie	Mt. Jacques-Cartier
Phaonia inenarrabilis Huckett	N/A	BUIC-CHU1032	N/A	MFDC1107-11	Bishop's University	Canada	QC	ParcNatl. De la Gaspesie	Summit 2km east of Mt. Rolland-Germain
Phaonia inenarrabilis Huckett	N/A	BUIC-CHU1033	N/A	MFDC1108-11	Bishop's University	Canada	QC	ParcNatl. De la Gaspesie	Mt. Xalibu`s Summit
Phaonia monticola Malloch	Phaonia monticola Malloch	BUIC-AK072	N/A	MFAI072-11	Bishop's University, Insect Collection	USA	AK	Aleutian Islands	Chowiet Island
Phaonia monticola Malloch	Phaonia monticola Malloch	BUIC-AK073	N/A	MFAI073-11	Bishop's University, Insect Collection	USA	AK	Aleutian Islands	Chowiet Island
Phaonia monticola Malloch	Phaonia monticola Malloch	BUIC-AK074	N/A	MFAI074-11	Bishop's University, Insect Collection	USA	AK	Aleutian Islands	Chowiet Island
Phaonia monticola Malloch	Phaonia monticola Malloch	BUIC-AK075	N/A	MFAI075-11	Bishop's University, Insect Collection	USA	AK	Aleutian Islands	Chowiet Island
Phaonia monticola Malloch	Phaonia monticola Malloch	BUIC-AK076	N/A	MFAI076-11	Bishop's University, Insect Collection	USA	AK	Aleutian Islands	Chowiet Island
Phaonia monticola Malloch	Phaonia monticola Malloch	BUIC-CHU0259	HM389008	MFDC345-09	Bishop's University, Insect Collection	Canada	MB	Churchill	10 km ESE Churchill, Launch Road near A-frame
Phaonia protuberans Malloch	Phaonia protuberans Malloch	BUIC-CHU0272	HM389016	MFDC356-09	Bishop's University, Insect Collection	Canada	MB	Churchill	26 km SE Churchill, Twin Lakes burn site
Phaonia protuberans Malloch	Phaonia protuberans Malloch	BUIC-CHU0273	HM389017	MFDC357-09	Bishop's University, Insect Collection	Canada	MB	Churchill	26 km SE Churchill, Twin Lakes burn site
Phaonia protuberans Malloch	Phaonia protuberans Malloch	BUIC-CHU0301	HM389033	MFDC382-09	Bishop's University, Insect Collection	Canada	MB	Churchill	11 km S Churchill, Goose Creek Road
Phaonia protuberans Malloch	Phaonia protuberans Malloch	JBWM0234385	N/A	MFDC075-08	University of Manitoba, J. B. Wallis Museum of Entomology	Canada	MB	Churchill	11 km S Churchill, Goose Creek Road
Phaonia protuberans Malloch	N/A	BUIC-CHU0300	N/A	MFDC381-09	Bishop's University, Insect Collection	Canada	MB	Churchill	11 km S Churchill, Goose Creek Road
Phaonia rugia (Walker)	Phaonia rugia (Walker)	BUIC-CHU0262	HM389011	MFDC348-09	Bishop's University, Insect Collection	Canada	MB	Churchill	10 km ESE Churchill, Launch Road near A-frame
Phaonia rugia (Walker)	Phaonia rugia (Walker)	BUIC-CHU1039	N/A	MFDC1114-11	Bishop's University	Canada	QC	ParcNatl. De la Gaspesie	Mt. de la Table, primary summit
Phaonia rugia (Walker)	Phaonia rugia (Walker)	BUIC-CHU1041	N/A	MFDC1116-11	Bishop's University	Canada	QC	Res. Faunique des Chic-Chocs	Petit Mt. Ste-Anne`s Summit
Phaonia savonoskii Malloch	Phaonia savonoskii Malloch	BUIC-CHU0244	HM388995	MFDC330-09	Bishop's University, Insect Collection	Canada	MB	Churchill	10 km SE Churchill, Farnworth Lake
Phaonia savonoskii Malloch	Phaonia savonoskii Malloch	BUIC-CHU0245	HM388996	MFDC331-09	Bishop's University, Insect Collection	Canada	MB	Churchill	10 km SE Churchill, Farnworth Lake
Phaonia savonoskii Malloch	Phaonia savonoskii Malloch	BUIC-CHU0246	HM388997	MFDC332-09	Bishop's University, Insect Collection	Canada	MB	Churchill	10 km SE Churchill, Farnworth Lake
Phaonia savonoskii Malloch	Phaonia savonoskii Malloch	BUIC-CHU0247	HM388998	MFDC333-09	Bishop's University, Insect Collection	Canada	MB	Churchill	10 km SE Churchill, Farnworth Lake
Phaonia savonoskii Malloch	Phaonia savonoskii Malloch	BUIC-CHU0248	HM388999	MFDC334-09	Bishop's University, Insect Collection	Canada	MB	Churchill	14 km E Churchill, Golf Balls Intertidal
Phaonia savonoskii Malloch	Phaonia savonoskii Malloch	BUIC-CHU0249	HM389000	MFDC335-09	Bishop's University, Insect Collection	Canada	MB	Churchill	10 km ESE Churchill, Launch Road near A-frame
Phaonia savonoskii Malloch	Phaonia savonoskii Malloch	BUIC-CHU0250	HM389001	MFDC336-09	Bishop's University, Insect Collection	Canada	MB	Churchill	10 km SE Churchill, Farnworth Lake
Phaonia savonoskii Malloch	Phaonia savonoskii Malloch	BUIC-CHU0251	HM389002	MFDC337-09	Bishop's University, Insect Collection	Canada	MB	Churchill	14 km E Churchill, Golf Balls Intertidal
Phaonia savonoskii Malloch	Phaonia savonoskii Malloch	BUIC-CHU0252	HM389003	MFDC338-09	Bishop's University, Insect Collection	Canada	MB	Churchill	26 km SE Churchill, Twin Lakes burn site
Phaonia savonoskii Malloch	Phaonia savonoskii Malloch	BUIC-CHU0253	HM389004	MFDC339-09	Bishop's University, Insect Collection	Canada	MB	Churchill	10 km SE Churchill, Farnworth Lake
Phaonia savonoskii Malloch	Phaonia savonoskii Malloch	BUIC-CHU0254	HQ991832	MFDC340-09	Bishop's University, Insect Collection	Canada	MB	Churchill	23 km E Churchill, Ramsay Creek
Phaonia savonoskii Malloch	Phaonia savonoskii Malloch	BUIC-CHU0255	HQ991833	MFDC341-09	Bishop's University, Insect Collection	Canada	MB	Churchill	14 km E Churchill, Golf Balls Intertidal
Phaonia savonoskii Malloch	Phaonia savonoskii Malloch	BUIC-CHU0265	HM389012	MFDC349-09	Bishop's University, Insect Collection	Canada	MB	Churchill	14 km E Churchill, Golf Balls Intertidal
Phaonia savonoskii Malloch	Phaonia savonoskii Malloch	JBWM0234377	N/A	MFDC067-08	University of Manitoba, J. B. Wallis Museum of Entomology	Canada	MB	Churchill	22 km E Churchill, CNSC
Phaonia savonoskii Malloch	Phaonia savonoskii Malloch	JBWM0319511	N/A	MFDC012-08	University of Manitoba, J. B. Wallis Museum of Entomology	Canada	MB	Churchill	11 km S Churchill, Goose Creek Road
Phaonia serva (Meigen)	Phaonia serva (Meigen)	BUIC-CHU0243	HM388994	MFDC329-09	Bishop's University, Insect Collection	Canada	MB	Churchill	26 km SE Churchill, Twin Lakes
Phaonia serva (Meigen)	Phaonia serva (Meigen)	BUIC-CHU0298	HM389032	MFDC379-09	Bishop's University, Insect Collection	Canada	MB	Churchill	11 km S Churchill, Goose Creek Road
Phaonia serva (Meigen)	N/A	BUIC-CHU0696	N/A	MFDC769-10	Bishop's University	Canada	MB	Churchill	23 km E Churchill, Ramsay Creek
Phaonia serva (Meigen)	N/A	BUIC-CHU0697	N/A	MFDC770-10	Bishop's University	Canada	MB	Churchill	23 km E Churchill, Ramsay Creek
Phaonia serva (Meigen)	N/A	BUIC-CHU1042	N/A	MFDC1117-11	Bishop's University	Canada	QC	ParcNatl. De la Gaspesie	Mt. Rolland- Germain
Phaonia serva (Meigen)	N/A	BUIC-CHU1043	N/A	MFDC1118-11	Bishop's University	Canada	QC	ParcNatl. De la Gaspesie	Mt. Jacques-Cartier
Phaonia subfuscinervis (Zetterstedt)	Phaonia subfuscinervis (Zetterstedt)	BUIC-CHU0640	HM891672	MFDC713-10	Bishop's University	Canada	MB	Churchill	2 km S Churchill, Beech Bay
Phaonia subfuscinervis (Zetterstedt)	Phaonia subfuscinervis (Zetterstedt)	JBWM0319510	N/A	MFDC011-08	University of Manitoba, J. B. Wallis Museum of Entomology	Canada	MB	Churchill	11 km S Churchill, Goose Creek Road
Phaonia subfuscinervis (Zetterstedt)	Phaonia subfuscinervis (Zetterstedt)	JBWM0319512	N/A	MFDC013-08	University of Manitoba, J. B. Wallis Museum of Entomology	Canada	MB	Churchill	26 km SE Churchill, Twin Lakes burn site
Potamia littoralis R.-D.	Potamia littoralis R.-D.	BUIC-CHU0271	HM389015	MFDC355-09	Bishop's University, Insect Collection	Canada	MB	Churchill	26 km SE Churchill, Twin Lakes burn site
Potamia littoralis R.-D.	Potamia littoralis R.-D.	BUIC-CHU0808	HM891813	MFDC881-10	Bishop's University	Canada	MB	Churchill	26 km SE Churchill, Twin Lakes burn site
Potamia littoralis R.-D.	Potamia littoralis R.-D.	BUIC-CHU0891	HM891887	MFDC964-10	Bishop's University	Canada	MB	Churchill	10 km SE Churchill, Farnworth Lake
Potamia littoralis R.-D.	N/A	BUIC-CHU0960	N/A	MFDC1033-10	Bishop's University	Canada	QC	Lake Duncan
Pseudocoenosia brevicauda Huckett	Pseudocoenosia brevicauda Huckett	BUIC-CHU0699	HM891719	MFDC772-10	Bishop's University	Canada	MB	Churchill	16 km SW Churchill, Churchill River
Pseudocoenosia brevicauda Huckett	Pseudocoenosia brevicauda Huckett	BUIC-CHU0700	HM891720	MFDC773-10	Bishop's University	Canada	MB	Churchill	16 km SW Churchill, Churchill River
Pseudocoenosia brevicauda Huckett	N/A	BUIC-CHU0698	HM891718	MFDC771-10	Bishop's University	Canada	MB	Churchill	24 km E Churchill, Gordon Point
Pseudocoenosia fletcheri (Malloch)	Pseudocoenosia fletcheri (Malloch)	BUIC-CHU0295	HM389031	MFDC376-09	Bishop's University, Insect Collection	Canada	MB	Churchill	5 km E Churchill, Dump Beach
Pseudocoenosia fletcheri (Malloch)	Pseudocoenosia fletcheri (Malloch)	BUIC-CHU0701	HM891721	MFDC774-10	Bishop's University	Canada	MB	Churchill	5 km E Churchill, Dump Beach
Pseudocoenosia fletcheri (Malloch)	Pseudocoenosia fletcheri (Malloch)	BUIC-CHU0702	HM891722	MFDC775-10	Bishop's University	Canada	MB	Churchill	16 km E Churchill, Bird Cove
Pseudocoenosia fletcheri (Malloch)	Pseudocoenosia fletcheri (Malloch)	BUIC-CHU0703	HM891723	MFDC776-10	Bishop's University	Canada	MB	Churchill	4 km SE Churchill, Akudlik Marsh
Pseudocoenosia fletcheri (Malloch)	Pseudocoenosia fletcheri (Malloch)	JBWM0319503	N/A	MFDC004-08	University of Manitoba, J. B. Wallis Museum of Entomology	Canada	MB	Churchill	5 km E Churchill, Dump Beach
Pseudocoenosia fletcheri (Malloch)	Pseudocoenosia fletcheri (Malloch)	JBWM0319504	N/A	MFDC005-08	University of Manitoba, J. B. Wallis Museum of Entomology	Canada	MB	Churchill	4 km NW Churchill, Prince of Wales Fort NHS
Pseudocoenosia fletcheri (Malloch)	N/A	BUIC-CHU0296	N/A	MFDC377-09	National Museum of Natural History, Smithsonian Institution	Canada	AB	Banff
Pseudocoenosia solitaria (Zetterstedt)	Pseudocoenosia solitaria (Zetterstedt)	BUIC-CHU0291	HM389029	MFDC374-09	Bishop's University, Insect Collection	Canada	MB	Churchill	16 km SW Churchill, Churchill River
Pseudocoenosia solitaria (Zetterstedt)	Pseudocoenosia solitaria (Zetterstedt)	BUIC-CHU0704	HM891724	MFDC777-10	Bishop's University	Canada	MB	Churchill	2 km S Churchill, Beech Bay
Pseudocoenosia solitaria (Zetterstedt)	Pseudocoenosia solitaria (Zetterstedt)	BUIC-CHU0705	HM891725	MFDC778-10	Bishop's University	Canada	MB	Churchill	23 km E Churchill, Ramsay Creek
Pseudocoenosia solitaria (Zetterstedt)	Pseudocoenosia solitaria (Zetterstedt)	BUIC-CHU0706	HM891726	MFDC779-10	Bishop's University	Canada	MB	Churchill	16 km SW Churchill, Churchill River
Pseudocoenosia solitaria (Zetterstedt)	Pseudocoenosia solitaria (Zetterstedt)	BUIC-CHU0707	HM891727	MFDC780-10	Bishop's University	Canada	MB	Churchill	11 km S Churchill, Churchill River weir
Pseudocoenosia solitaria (Zetterstedt)	N/A	BUIC-CHU0998	N/A	MFDC1071-11	Bishop's University	Sweden	BD	Abisko	1 km SE of Lapplaeger
Pseudocoenosia solitaria (Zetterstedt)	N/A	BUIC-CHU0999	N/A	MFDC1072-11	Bishop's University	Sweden	BD	Abisko	1 km SE of Lapplaeger
Schoenomyza dorsalis Loew*	Schoenomyza dorsalis Loew	BUIC-CHU0144	HM388925	MFDC234-09	Bishop's University, Insect Collection	Canada	MB	Churchill	10 km ESE Churchill, Launch Road near A-frame
Schoenomyza dorsalis Loew*	Schoenomyza dorsalis Loew	BUIC-CHU0145	HM388926	MFDC235-09	Bishop's University, Insect Collection	Canada	MB	Churchill	10 km ESE Churchill, Launch Road near A-frame
Schoenomyza dorsalis Loew*	Schoenomyza dorsalis Loew	BUIC-CHU0146	HM388927	MFDC236-09	Bishop's University, Insect Collection	Canada	MB	Churchill	10 km ESE Churchill, Launch Road near A-frame
Schoenomyza dorsalis Loew	Schoenomyza dorsalis Loew	CHU06-COL-184	N/A	MHCOL184-07	Biodiversity Institute of Ontario	Canada	MB	Churchill	23 km E Churchill, Ramsay Creek
Schoenomyza dorsalis Loew	N/A	BUIC-CHU0136	N/A	MFDC226-09	Canadian National Collection of Insects, Arachnids and Nematodes	Canada	SK	Swift Current
Schoenomyza dorsalis Loew	N/A	BUIC-CHU0137	N/A	MFDC227-09	Canadian National Collection of Insects, Arachnids and Nematodes	Canada	SK	Swift Current
Schoenomyza litorella (Fallén)	Schoenomyza litorella (Fallén)	BUIC-CHU0138	HM388920	MFDC228-09	Bishop's University, Insect Collection	Canada	MB	Churchill	16 km SW Churchill, Churchill River
Schoenomyza litorella (Fallén)	Schoenomyza litorella (Fallén)	BUIC-CHU0140	HM388921	MFDC230-09	Bishop's University, Insect Collection	Canada	MB	Churchill	5 km E Churchill, Gun Range
Schoenomyza litorella (Fallén)*	Schoenomyza litorella (Fallén)	BUIC-CHU0141	HM388922	MFDC231-09	Bishop's University, Insect Collection	Canada	MB	Churchill	Wapusk National Park, Laperousse Bay
Schoenomyza litorella (Fallén)*	Schoenomyza litorella (Fallén)	BUIC-CHU0142	HM388923	MFDC232-09	Bishop's University, Insect Collection	Canada	MB	Churchill	Wapusk National Park, Laperousse Bay
Schoenomyza litorella (Fallén)*	Schoenomyza litorella (Fallén)	BUIC-CHU0143	HM388924	MFDC233-09	Bishop's University, Insect Collection	Canada	MB	Churchill	16 km SW Churchill, Churchill River
Schoenomyza litorella (Fallén)*	Schoenomyza litorella (Fallén)	BUIC-CHU0147	HM388928	MFDC237-09	Bishop's University, Insect Collection	Canada	MB	Churchill	16 km E Churchill, Bird Cove
Schoenomyza litorella (Fallén)*	Schoenomyza litorella (Fallén)	BUIC-CHU0148	HM388929	MFDC238-09	Bishop's University, Insect Collection	Canada	MB	Churchill	16 km SW Churchill, Churchill River
Schoenomyza litorella (Fallén)*	Schoenomyza litorella (Fallén)	BUIC-CHU0149	HM388930	MFDC239-09	Bishop's University, Insect Collection	Canada	MB	Churchill	10 km ESE Churchill, Launch Road near A-frame
Schoenomyza litorella (Fallén)*	Schoenomyza litorella (Fallén)	CHU05-FLI-560	N/A	FLIMH016-08	Biodiversity Institute of Ontario	Canada	MB	Churchill	unspecified locality
Schoenomyza litorella (Fallén)*	Schoenomyza litorella (Fallén)	CHU05-FLI-710	N/A	FLIMH032-08	Biodiversity Institute of Ontario	Canada	MB	Churchill	2 km S Churchill, Beech Bay
Schoenomyza litorella (Fallén)	Schoenomyza litorella (Fallén)	CHU05-FLY-371	N/A	MHFLI371-07	Biodiversity Institute of Ontario	Canada	MB	Churchill	2 km S Churchill, Beech Bay
Schoenomyza litorella (Fallén)	Schoenomyza litorella (Fallén)	CHU05-FLY-432	N/A	MHFLI432-07	Biodiversity Institute of Ontario	Canada	MB	Churchill	2 km S Churchill, Beech Bay
Schoenomyza litorella (Fallén)*	Schoenomyza litorella (Fallén)	CHU05-FLY-439	N/A	MHFLI439-07	Biodiversity Institute of Ontario	Canada	MB	Churchill	2 km S Churchill, Beech Bay
Schoenomyza litorella (Fallén)	Schoenomyza litorella (Fallén)	CHU05-FLY-451	N/A	MHFLI451-07	Biodiversity Institute of Ontario	Canada	MB	Churchill	2 km S Churchill, Beech Bay
Schoenomyza litorella (Fallén)	N/A	BUIC-CHU0139	N/A	MFDC229-09	Canadian National Collection of Insects, Arachnids and Nematodes	Canada	NU	Kuujjuaq
Schoenomyza litorella (Fallén)	N/A	BUIC-CHU0961	N/A	MFDC1034-10	Bishop's University	France	Lorraine	Vosges	Quieux
Schoenomyza litorella (Fallén)	N/A	BUIC-CHU0997	N/A	MFDC1070-11	Bishop's University	Sweden	BD	Abisko	1 km SE of Lapplaeger
Schoenomyza sp.	N/A	BUIC-CHU0708	N/A	MFDC781-10	Bishop's University	Canada	MB	Churchill	16 km SW Churchill, Churchill River
Schoenomyza sp.	N/A	BUIC-CHU0709	N/A	MFDC782-10	Bishop's University	Canada	MB	Churchill	16 km SW Churchill, Churchill River
Schoenomyza sp.	N/A	BUIC-CHU0710	N/A	MFDC783-10	Bishop's University	Canada	MB	Churchill	16 km SW Churchill, Churchill River
Spilogona aenea Huckett	Spilogona aenea Huckett	BUIC-CHU0711	HM891728	MFDC784-10	Bishop's University	Canada	MB	Churchill	16 km SW Churchill, Churchill River
Spilogona aenea Huckett	Spilogona aenea Huckett	BUIC-CHU0712	HM891729	MFDC785-10	Bishop's University	Canada	MB	Churchill	10 km SE Churchill, Farnworth Lake
Spilogona aenea Huckett	Spilogona aenea Huckett	BUIC-CHU0713	HM891730	MFDC786-10	Bishop's University	Canada	MB	Churchill	14 km E Churchill, Golf balls
Spilogona aenea Huckett	Spilogona aenea Huckett	BUIC-CHU0714	HM891731	MFDC787-10	Bishop's University	Canada	MB	Churchill	16 km SW Churchill, Churchill River
Spilogona aenea Huckett	Spilogona aenea Huckett	BUIC-CHU0844	HM891841	MFDC917-10	Bishop's University	Canada	MB	Churchill	26 km SE Churchill, Twin Lakes
Spilogona aenea Huckett	Spilogona aenea Huckett	JBWM0319536	N/A	MFDC037-08	University of Manitoba, J. B. Wallis Museum of Entomology	Canada	MB	Churchill	10 km SE Churchill, Farnworth Lake
Spilogona aerea (Fallén)	Spilogona aerea (Fallén)	BUIC-AK097	N/A	MFAI097-11	Bishop's University, Insect Collection	USA	AK	Aleutian Islands	Wosnesenski Island
Spilogona aerea (Fallén)	Spilogona aerea (Fallén)	BUIC-AK098	N/A	MFAI098-11	Bishop's University, Insect Collection	USA	AK	Aleutian Islands	Wosnesenski Island
Spilogona aerea (Fallén)	Spilogona aerea (Fallén)	BUIC-CHU0420	HM389128	MFDC495-09	Bishop's University, Insect Collection	Canada	MB	Churchill	11 km S Churchill, Goose Creek Road
Spilogona aerea (Fallén)	Spilogona aerea (Fallén)	BUIC-CHU0431	HM389138	MFDC506-09	Bishop's University, Insect Collection	Canada	MB	Churchill	16 km SW Churchill, Churchill River
Spilogona aerea (Fallén)	Spilogona aerea (Fallén)	BUIC-CHU0432	HM389139	MFDC507-09	Bishop's University, Insect Collection	Canada	MB	Churchill	24 km E Churchill, Gordon Point
Spilogona aerea (Fallén)	Spilogona aerea (Fallén)	CHU05-FLY-121.1	N/A	MHFLI890-09	Biodiversity Institute of Ontario	Canada	MB	Churchill	unspecified locality
Spilogona aerea (Fallén)	Spilogona aerea (Fallén)	CHU05-FLY-391	N/A	MHFLI391-07	Biodiversity Institute of Ontario	Canada	MB	Churchill	2 km S Churchill, Beech Bay
Spilogona aerea (Fallén)	Spilogona aerea (Fallén)	CHU05-FLY-403	N/A	MHFLI403-07	Biodiversity Institute of Ontario	Canada	MB	Churchill	2 km S Churchill, Beech Bay
Spilogona aerea (Fallén)	Spilogona aerea (Fallén)	CHU05-FLY-424	N/A	MHFLI424-07	Biodiversity Institute of Ontario	Canada	MB	Churchill	2 km S Churchill, Beech Bay
Spilogona aerea (Fallén)	Spilogona aerea (Fallén)	CHU05-FLY-466	N/A	MHFLI466-07	Biodiversity Institute of Ontario	Canada	MB	Churchill	2 km S Churchill, Beech Bay
Spilogona aerea (Fallén)	Spilogona aerea (Fallén)	CHU05-FLY-686.1	N/A	MHFLI938-09	Biodiversity Institute of Ontario	Canada	MB	Churchill	2 km S Churchill, Beech Bay
Spilogona aerea (Fallén)	Spilogona aerea (Fallén)	CHU05-FLY-688	N/A	MHFLI594-07	Biodiversity Institute of Ontario	Canada	MB	Churchill	2 km S Churchill, Beech Bay
Spilogona aerea (Fallén)	Spilogona aerea (Fallén)	CHU05-FLY-689	N/A	MHFLI595-07	Biodiversity Institute of Ontario	Canada	MB	Churchill	2 km S Churchill, Beech Bay
Spilogona aerea (Fallén)	Spilogona aerea (Fallén)	CHU05-FLY-690	N/A	MHFLI596-07	Biodiversity Institute of Ontario	Canada	MB	Churchill	2 km S Churchill, Beech Bay
Spilogona aerea (Fallén)	Spilogona aerea (Fallén)	CHU05-FLY-691	N/A	MHFLI597-07	Biodiversity Institute of Ontario	Canada	MB	Churchill	2 km S Churchill, Beech Bay
Spilogona aerea (Fallén)	Spilogona aerea (Fallén)	CHU05-FLY-693.1	N/A	MHFLI939-09	Biodiversity Institute of Ontario	Canada	MB	Churchill	2 km S Churchill, Beech Bay
Spilogona aerea (Fallén)	Spilogona aerea (Fallén)	CHU05-FLY-694	N/A	MHFLI600-07	Biodiversity Institute of Ontario	Canada	MB	Churchill	2 km S Churchill, Beech Bay
Spilogona aerea (Fallén)	Spilogona aerea (Fallén)	CHU05-FLY-695	N/A	MHFLI601-07	Biodiversity Institute of Ontario	Canada	MB	Churchill	2 km S Churchill, Beech Bay
Spilogona aerea (Fallén)	Spilogona aerea (Fallén)	CHU05-FLY-697	N/A	MHFLI603-07	Biodiversity Institute of Ontario	Canada	MB	Churchill	2 km S Churchill, Beech Bay
Spilogona aerea (Fallén)	Spilogona aerea (Fallén)	CHU05-FLY-699	N/A	MHFLI605-07	Biodiversity Institute of Ontario	Canada	MB	Churchill	2 km S Churchill, Beech Bay
Spilogona aerea (Fallén)	Spilogona aerea (Fallén)	CHU05-FLY-700	N/A	MHFLI606-07	Biodiversity Institute of Ontario	Canada	MB	Churchill	2 km S Churchill, Beech Bay
Spilogona aerea (Fallén)	Spilogona aerea (Fallén)	CHU05-FLY-702.1	N/A	MHFLI942-09	Biodiversity Institute of Ontario	Canada	MB	Churchill	2 km S Churchill, Beech Bay
Spilogona aerea (Fallén)	Spilogona aerea (Fallén)	CHU05-FLY-703	N/A	MHFLI609-07	Biodiversity Institute of Ontario	Canada	MB	Churchill	2 km S Churchill, Beech Bay
Spilogona aerea (Fallén)	Spilogona aerea (Fallén)	CHU05-FLY-704	N/A	MHFLI610-07	Biodiversity Institute of Ontario	Canada	MB	Churchill	2 km S Churchill, Beech Bay
Spilogona aerea (Fallén)	Spilogona aerea (Fallén)	CHU05-FLY-705	N/A	MHFLI611-07	Biodiversity Institute of Ontario	Canada	MB	Churchill	2 km S Churchill, Beech Bay
Spilogona aerea (Fallén)	Spilogona aerea (Fallén)	CHU05-FLY-706.1	N/A	MHFLI943-09	Biodiversity Institute of Ontario	Canada	MB	Churchill	2 km S Churchill, Beech Bay
Spilogona aerea (Fallén)	Spilogona aerea (Fallén)	CHU05-FLY-718.1	N/A	MHFLI946-09	Biodiversity Institute of Ontario	Canada	MB	Churchill	2 km S Churchill, Beech Bay
Spilogona aerea (Fallén)	Spilogona aerea (Fallén)	CHU05-FLY-720.1	N/A	MHFLI947-09	Biodiversity Institute of Ontario	Canada	MB	Churchill	2 km S Churchill, Beech Bay
Spilogona aerea (Fallén)	Spilogona aerea (Fallén)	CHU05-FLY-745	N/A	MHFLI651-07	Biodiversity Institute of Ontario	Canada	MB	Churchill	2 km S Churchill, Beech Bay
Spilogona aerea (Fallén)	Spilogona aerea (Fallén)	CHU05-FLY-748.1	N/A	MHFLI959-09	Biodiversity Institute of Ontario	Canada	MB	Churchill	2 km S Churchill, Beech Bay
Spilogona aerea (Fallén)	Spilogona aerea (Fallén)	CHU05-FLY-749	N/A	MHFLI655-07	Biodiversity Institute of Ontario	Canada	MB	Churchill	2 km S Churchill, Beech Bay
Spilogona aerea (Fallén)	Spilogona aerea (Fallén)	CHU05-FLY-750	N/A	MHFLI656-07	Biodiversity Institute of Ontario	Canada	MB	Churchill	2 km S Churchill, Beech Bay
Spilogona aerea (Fallén)	Spilogona aerea (Fallén)	CHU05-FLY-753	N/A	MHFLI659-07	Biodiversity Institute of Ontario	Canada	MB	Churchill	2 km S Churchill, Beech Bay
Spilogona aerea (Fallén)	Spilogona aerea (Fallén)	CHU05-FLY-754	N/A	MHFLI660-07	Biodiversity Institute of Ontario	Canada	MB	Churchill	2 km S Churchill, Beech Bay
Spilogona aerea (Fallén)	Spilogona aerea (Fallén)	CHU05-FLY-755.1	N/A	MHFLI960-09	Biodiversity Institute of Ontario	Canada	MB	Churchill	2 km S Churchill, Beech Bay
Spilogona aerea (Fallén)	Spilogona aerea (Fallén)	CHU05-FLY-756	N/A	MHFLI662-07	Biodiversity Institute of Ontario	Canada	MB	Churchill	2 km S Churchill, Beech Bay
Spilogona aerea (Fallén)	Spilogona aerea (Fallén)	CHU05-FLY-758.1	N/A	MHFLI961-09	Biodiversity Institute of Ontario	Canada	MB	Churchill	2 km S Churchill, Beech Bay
Spilogona aerea (Fallén)	Spilogona aerea (Fallén)	CHU05-FLY-759	N/A	MHFLI665-07	Biodiversity Institute of Ontario	Canada	MB	Churchill	2 km S Churchill, Beech Bay
Spilogona aerea (Fallén)	Spilogona aerea (Fallén)	CHU05-FLY-763	N/A	MHFLI669-07	Biodiversity Institute of Ontario	Canada	MB	Churchill	2 km S Churchill, Beech Bay
Spilogona aerea (Fallén)	Spilogona aerea (Fallén)	CHU05-FLY-764	N/A	MHFLI670-07	Biodiversity Institute of Ontario	Canada	MB	Churchill	2 km S Churchill, Beech Bay
Spilogona aerea (Fallén)	Spilogona aerea (Fallén)	CHU05-FLY-765.1	N/A	MHFLI964-09	Biodiversity Institute of Ontario	Canada	MB	Churchill	2 km S Churchill, Beech Bay
Spilogona aerea (Fallén)	Spilogona aerea (Fallén)	CHU05-FLY-768.1	N/A	MHFLI966-09	Biodiversity Institute of Ontario	Canada	MB	Churchill	2 km S Churchill, Beech Bay
Spilogona aerea (Fallén)	Spilogona aerea (Fallén)	CHU05-FLY-770	N/A	MHFLI676-07	Biodiversity Institute of Ontario	Canada	MB	Churchill	2 km S Churchill, Beech Bay
Spilogona aerea (Fallén)	Spilogona aerea (Fallén)	CHU05-FLY-771	N/A	MHFLI677-07	Biodiversity Institute of Ontario	Canada	MB	Churchill	2 km S Churchill, Beech Bay
Spilogona aerea (Fallén)	Spilogona aerea (Fallén)	CHU05-FLY-776	N/A	MHFLI682-07	Biodiversity Institute of Ontario	Canada	MB	Churchill	2 km S Churchill, Beech Bay
Spilogona aerea (Fallén)	Spilogona aerea (Fallén)	CHU05-FLY-777	N/A	MHFLI683-07	Biodiversity Institute of Ontario	Canada	MB	Churchill	2 km S Churchill, Beech Bay
Spilogona aerea (Fallén)	Spilogona aerea (Fallén)	CHU05-FLY-778	N/A	MHFLI684-07	Biodiversity Institute of Ontario	Canada	MB	Churchill	2 km S Churchill, Beech Bay
Spilogona aerea (Fallén)	Spilogona aerea (Fallén)	CHU05-FLY-779	N/A	MHFLI685-07	Biodiversity Institute of Ontario	Canada	MB	Churchill	2 km S Churchill, Beech Bay
Spilogona aerea (Fallén)	Spilogona aerea (Fallén)	JBWM0319551	N/A	MFDC052-08	University of Manitoba, J. B. Wallis Museum of Entomology	Canada	MB	Churchill	16 km SW Churchill, Churchill River
Spilogona alticola (Malloch)	N/A	BUIC-CHU0379	N/A	MFDC454-09	Canadian National Collection of Insects, Arachnids and Nematodes	Canada	NT
Spilogona arctica (Zetterstedt)	Spilogona arctica (Zetterstedt)	BUIC-AK086	N/A	MFAI086-11	Bishop's University, Insect Collection	USA	AK	Aleutian Islands	Chowiet Island
Spilogona arctica (Zetterstedt)	Spilogona arctica (Zetterstedt)	BUIC-AK089	N/A	MFAI089-11	Bishop's University, Insect Collection	USA	AK	Aleutian Islands	Chowiet Island
Spilogona arctica (Zetterstedt)	Spilogona arctica (Zetterstedt)	BUIC-AK090	N/A	MFAI090-11	Bishop's University, Insect Collection	USA	AK	Aleutian Islands	Chowiet Island
Spilogona arctica (Zetterstedt)	Spilogona arctica (Zetterstedt)	BUIC-AK091	N/A	MFAI091-11	Bishop's University, Insect Collection	USA	AK	Aleutian Islands	Chowiet Island
Spilogona arctica (Zetterstedt)	Spilogona arctica (Zetterstedt)	BUIC-AK092	N/A	MFAI092-11	Bishop's University, Insect Collection	USA	AK	Aleutian Islands	Chowiet Island
Spilogona arctica (Zetterstedt)	Spilogona arctica (Zetterstedt)	BUIC-AK093	N/A	MFAI093-11	Bishop's University, Insect Collection	USA	AK	Aleutian Islands	Chowiet Island
Spilogona arctica (Zetterstedt)	Spilogona arctica (Zetterstedt)	BUIC-AK094	N/A	MFAI094-11	Bishop's University, Insect Collection	USA	AK	Aleutian Islands	Chowiet Island
Spilogona arctica (Zetterstedt)	Spilogona arctica (Zetterstedt)	BUIC-CHU0281	HM389020	MFDC365-09	Bishop's University, Insect Collection	Canada	MB	Churchill	26 km SE Churchill, Twin Lakes burn site
Spilogona arctica (Zetterstedt)	Spilogona arctica (Zetterstedt)	BUIC-CHU0283	HM389022	MFDC367-09	Bishop's University, Insect Collection	Canada	MB	Churchill	26 km SE Churchill, Twin Lakes burn site
Spilogona arctica (Zetterstedt)	Spilogona arctica (Zetterstedt)	BUIC-CHU0289	HM389028	MFDC373-09	Bishop's University, Insect Collection	Canada	MB	Churchill	26 km SE Churchill, Twin Lakes burn site
Spilogona arctica (Zetterstedt)	Spilogona arctica (Zetterstedt)	BUIC-CHU0361	HM389076	MFDC436-09	Bishop's University, Insect Collection	Canada	MB	Churchill	26 km SE Churchill, Twin Lakes burn site
Spilogona arctica (Zetterstedt)	Spilogona arctica (Zetterstedt)	BUIC-CHU0365	HM389080	MFDC440-09	Bishop's University, Insect Collection	Canada	MB	Churchill	26 km SE Churchill, Twin Lakes burn site
Spilogona arctica (Zetterstedt)	Spilogona arctica (Zetterstedt)	BUIC-CHU0376	HM389089	MFDC451-09	Bishop's University, Insect Collection	Canada	MB	Churchill	26 km SE Churchill, Twin Lakes burn site
Spilogona arctica (Zetterstedt)	Spilogona arctica (Zetterstedt)	BUIC-CHU0377	HM389090	MFDC452-09	Bishop's University, Insect Collection	Canada	MB	Churchill	11 km S Churchill, Goose Creek Road
Spilogona arctica (Zetterstedt)	Spilogona arctica (Zetterstedt)	BUIC-CHU0831	HM891830	MFDC904-10	Bishop's University	Canada	MB	Churchill	26 km SE Churchill, Twin Lakes burn site
Spilogona arctica (Zetterstedt)	Spilogona arctica (Zetterstedt)	BUIC-CHU0841	HM891838	MFDC914-10	Bishop's University	Canada	MB	Churchill	23 km E Churchill, Ramsay Creek
Spilogona arctica (Zetterstedt)	Spilogona arctica (Zetterstedt)	BUIC-CHU0845	HM891842	MFDC918-10	Bishop's University	Canada	MB	Churchill	23 km E Churchill, Ramsay Creek
Spilogona arctica (Zetterstedt)	Spilogona arctica (Zetterstedt)	BUIC-CHU0851	HM891848	MFDC924-10	Bishop's University	Canada	MB	Churchill	4 km NW Churchill, Prince of Wales Fort NHS
Spilogona arctica (Zetterstedt)	Spilogona arctica (Zetterstedt)	BUIC-CHU0872	HM891868	MFDC945-10	Bishop's University	Canada	MB	Churchill	16 km SW Churchill, Churchill River
Spilogona arctica (Zetterstedt)	Spilogona arctica (Zetterstedt)	BUIC-CHU0921	HM891915	MFDC994-10	Bishop's University	Canada	QC	Parc National de la Gaspesie	Mt. Rolland-Germain
Spilogona arctica (Zetterstedt)	Spilogona arctica (Zetterstedt)	BUIC-CHU0922	HM891916	MFDC995-10	Bishop's University	Canada	QC	Parc National de la Gaspesie	Summit 2km east of Mt. Rolland-Germain
Spilogona arctica (Zetterstedt)	Spilogona arctica (Zetterstedt)	BUIC-CHU0923	HM891917	MFDC996-10	Bishop's University	Canada	QC	Parc National de la Gaspesie	Mt. Xalibu`s summit
Spilogona arctica (Zetterstedt)	Spilogona arctica (Zetterstedt)	BUIC-CHU1020	N/A	MFDC1094-11	Bishop's University	Sweden	BD	Abisko	Lake Shore 1km Nw of NVS
Spilogona arctica (Zetterstedt)	Spilogona arctica (Zetterstedt)	BUIC-CHU1036	N/A	MFDC1111-11	Bishop's University	Canada	QC	ParcNatl. De la Gaspesie	Mt. Xalibu
Spilogona arctica (Zetterstedt)	Spilogona arctica (Zetterstedt)	BUIC-CHU1038	N/A	MFDC1113-11	Bishop's University	Sweden	BD	Abisko	Lake Shore 1km Nw of NVS
Spilogona arctica (Zetterstedt)	Spilogona arctica (Zetterstedt)	JBWM0234382	N/A	MFDC072-08	University of Manitoba, J. B. Wallis Museum of Entomology	Canada	MB	Churchill	26 km SE Churchill, Twin Lakes
Spilogona arctica (Zetterstedt)	Spilogona arctica (Zetterstedt)	JBWM0234400	N/A	MFDC090-08	University of Manitoba, J. B. Wallis Museum of Entomology	Canada	MB	Churchill	Wapusk National Park, Broad River
Spilogona arctica (Zetterstedt)	Spilogona arctica (Zetterstedt)	JBWM0319516	N/A	MFDC017-08	University of Manitoba, J. B. Wallis Museum of Entomology	Canada	MB	Churchill	26 km SE Churchill, Twin Lakes
Spilogona arctica (Zetterstedt)	Spilogona arctica (Zetterstedt)	JBWM0319524	N/A	MFDC025-08	University of Manitoba, J. B. Wallis Museum of Entomology	Canada	MB	Churchill	14 km E Churchill, Golf balls
Spilogona arctica (Zetterstedt)	N/A	BUIC-CHU0920	N/A	MFDC993-10	Bishop's University	Canada	QC	Parc National de la Gaspesie	Mt. Jacques-Cartier
Spilogona arctica (Zetterstedt)	N/A	BUIC-CHU1037	N/A	MFDC1112-11	Bishop's University	Canada	QC	ParcNatl. De la Gaspesie	Mt. Xalibu
Spilogona atrisquamula Hennig	Spilogona atrisquamula Hennig	BUIC-CHU0380	HM389091	MFDC455-09	Bishop's University, Insect Collection	Canada	MB	Churchill	10 km ESE Churchill, Launch Road near A-frame
Spilogona atrisquamula Hennig	Spilogona atrisquamula Hennig	BUIC-CHU0384	HM389095	MFDC459-09	Bishop's University, Insect Collection	Canada	MB	Churchill	26 km SE Churchill, Twin Lakes
Spilogona atrisquamula Hennig	Spilogona atrisquamula Hennig	BUIC-CHU0398	HM389109	MFDC473-09	Bishop's University, Insect Collection	Canada	MB	Churchill	26 km SE Churchill, Twin Lakes
Spilogona atrisquamula Hennig	Spilogona atrisquamula Hennig	BUIC-CHU0399	HM389110	MFDC474-09	Bishop's University, Insect Collection	Canada	MB	Churchill	26 km SE Churchill, Twin Lakes burn site
Spilogona atrisquamula Hennig	Spilogona atrisquamula Hennig	BUIC-CHU0400	HM389111	MFDC475-09	Bishop's University, Insect Collection	Canada	MB	Churchill	16 km SW Churchill, Churchill River
Spilogona atrisquamula Hennig	Spilogona atrisquamula Hennig	BUIC-CHU0402	HM389113	MFDC477-09	Bishop's University, Insect Collection	Canada	MB	Churchill	26 km SE Churchill, Twin Lakes burn site
Spilogona atrisquamula Hennig	Spilogona atrisquamula Hennig	BUIC-CHU0444	HM389151	MFDC519-09	Bishop's University, Insect Collection	Canada	MB	Churchill	26 km SE Churchill, Twin Lakes
Spilogona atrisquamula Hennig	Spilogona atrisquamula Hennig	BUIC-CHU0445	HM389152	MFDC520-09	Bishop's University, Insect Collection	Canada	MB	Churchill	26 km SE Churchill, Twin Lakes burn site
Spilogona atrisquamula Hennig	Spilogona atrisquamula Hennig	BUIC-CHU0446	HM389153	MFDC521-09	Bishop's University, Insect Collection	Canada	MB	Churchill	26 km SE Churchill, Twin Lakes burn site
Spilogona atrisquamula Hennig*	Spilogona atrisquamula Hennig	BUIC-CHU0715	HM891732	MFDC788-10	Bishop's University	Canada	MB	Churchill	2 km S Churchill, Beech Bay
Spilogona atrisquamula Hennig*	Spilogona atrisquamula Hennig	BUIC-CHU0716	HM891733	MFDC789-10	Bishop's University	Canada	MB	Churchill	2 km S Churchill, Beech Bay
Spilogona atrisquamula Hennig	Spilogona atrisquamula Hennig	BUIC-CHU0719	HM891736	MFDC792-10	Bishop's University	Canada	MB	Churchill	Wapusk National Park, Laperousse Bay
Spilogona atrisquamula Hennig	Spilogona atrisquamula Hennig	BUIC-CHU0720	HM891737	MFDC793-10	Bishop's University	Canada	MB	Churchill	2 km S Churchill, Beech Bay
Spilogona atrisquamula Hennig*	Spilogona atrisquamula Hennig	BUIC-CHU0722	HM891739	MFDC795-10	Bishop's University	Canada	MB	Churchill	23 km E Churchill, Ramsay Creek
Spilogona atrisquamula Hennig*	Spilogona atrisquamula Hennig	BUIC-CHU0911	HM891906	MFDC984-10	Bishop's University	Canada	MB	Churchill	24 km E Churchill, Gordon Point
Spilogona atrisquamula Hennig*	Spilogona atrisquamula Hennig	BUIC-CHU1012	N/A	MFDC1086-11	Bishop's University	Canada	MB	Churchill	2km N Twin Lakes, burned area
Spilogona atrisquamula Hennig*	Spilogona atrisquamula Hennig	BUIC-CHU1013	N/A	MFDC1087-11	Bishop's University	Canada	MB	Churchill	12 km E on Launch Road
Spilogona atrisquamula Hennig*	Spilogona atrisquamula Hennig	BUIC-CHU1014	N/A	MFDC1088-11	Bishop's University	Canada	MB	Churchill	Goose Creek Road, Pump House
Spilogona atrisquamula Hennig*	Spilogona atrisquamula Hennig	BUIC-CHU1015	N/A	MFDC1089-11	Bishop's University	Canada	MB	Churchill	12 km E on Launch Road
Spilogona atrisquamula Hennig	Spilogona atrisquamula Hennig	CHU05-FLY-438	N/A	MHFLI438-07	Biodiversity Institute of Ontario	Canada	MB
Spilogona bifimbriata Huckett	Spilogona bifimbriata Huckett	BUIC-CHU0725	HM891742	MFDC798-10	Bishop's University	Canada	MB	Churchill	2 km S Churchill, Beech Bay
Spilogona bifimbriata Huckett	Spilogona bifimbriata Huckett	BUIC-CHU0726	HM891743	MFDC799-10	Bishop's University	Canada	MB	Churchill	Wapusk National Park, Broad River
Spilogona calcaria Huckett	N/A	BUIC-CHU0727	N/A	MFDC800-10	Bishop's University	Canada	MB	Churchill	2 km S Churchill, Beech Bay
Spilogona calcaria Huckett	N/A	BUIC-CHU0728	N/A	MFDC801-10	Bishop's University	Canada	MB	Churchill	26 km SE Churchill, Twin Lakes burn site
Spilogona calcaria Huckett	N/A	BUIC-CHU0729	N/A	MFDC802-10	Bishop's University	Canada	MB	Churchill	11 km S Churchill, Goose Creek Road
Spilogona calcaria Huckett	N/A	BUIC-CHU0833	N/A	MFDC906-10	Bishop's University	Canada	MB	Churchill	23 km E Churchill, Ramsay Creek
Spilogona calcaria Huckett	N/A	BUIC-CHU1025	N/A	MFDC1100-11	Bishop's University	Canada	MB	Churchill	24km E Churchill Ramsay Creek
Spilogona churchillensis Huckett	Spilogona churchillensis Huckett	BUIC-CHU0440	HM389147	MFDC515-09	Bishop's University, Insect Collection	Canada	MB	Churchill	Wapusk National Park, Broad River
Spilogona churchillensis Huckett	Spilogona churchillensis Huckett	BUIC-CHU0441	HM389148	MFDC516-09	Bishop's University, Insect Collection	Canada	MB	Churchill	5 km E Churchill, Miss Piggy
Spilogona churchillensis Huckett	Spilogona churchillensis Huckett	CHU05-FLY-159.1	N/A	MHFLI896-09	Biodiversity Institute of Ontario	Canada	MB	Churchill	2 km S Churchill, Beech Bay
Spilogona churchillensis Huckett	Spilogona churchillensis Huckett	CHU05-FLY-711	N/A	MHFLI617-07	Biodiversity Institute of Ontario	Canada	MB	Churchill	2 km S Churchill, Beech Bay
Spilogona churchillensis Huckett	Spilogona churchillensis Huckett	CHU05-FLY-712	N/A	MHFLI618-07	Biodiversity Institute of Ontario	Canada	MB	Churchill	2 km S Churchill, Beech Bay
Spilogona churchillensis Huckett	Spilogona churchillensis Huckett	CHU05-FLY-713	N/A	MHFLI619-07	Biodiversity Institute of Ontario	Canada	MB	Churchill	2 km S Churchill, Beech Bay
Spilogona churchillensis Huckett	Spilogona churchillensis Huckett	CHU05-FLY-714	N/A	MHFLI620-07	Biodiversity Institute of Ontario	Canada	MB	Churchill	2 km S Churchill, Beech Bay
Spilogona churchillensis Huckett	Spilogona churchillensis Huckett	CHU05-FLY-715	N/A	MHFLI621-07	Biodiversity Institute of Ontario	Canada	MB	Churchill	2 km S Churchill, Beech Bay
Spilogona churchillensis Huckett	Spilogona churchillensis Huckett	CHU05-FLY-716.1	N/A	MHFLI945-09	Biodiversity Institute of Ontario	Canada	MB	Churchill	2 km S Churchill, Beech Bay
Spilogona churchillensis Huckett	Spilogona churchillensis Huckett	CHU05-FLY-717	N/A	MHFLI623-07	Biodiversity Institute of Ontario	Canada	MB	Churchill	2 km S Churchill, Beech Bay
Spilogona churchillensis Huckett	Spilogona churchillensis Huckett	CHU05-FLY-721.1	N/A	MHFLI948-09	Biodiversity Institute of Ontario	Canada	MB	Churchill	2 km S Churchill, Beech Bay
Spilogona churchillensis Huckett	Spilogona churchillensis Huckett	CHU05-FLY-722.1	N/A	MHFLI949-09	Biodiversity Institute of Ontario	Canada	MB	Churchill	2 km S Churchill, Beech Bay
Spilogona churchillensis Huckett	Spilogona churchillensis Huckett	CHU05-FLY-724.1	N/A	MHFLI951-09	Biodiversity Institute of Ontario	Canada	MB	Churchill	2 km S Churchill, Beech Bay
Spilogona churchillensis Huckett	Spilogona churchillensis Huckett	CHU05-FLY-730	N/A	MHFLI636-07	Biodiversity Institute of Ontario	Canada	MB	Churchill	2 km S Churchill, Beech Bay
Spilogona churchillensis Huckett	Spilogona churchillensis Huckett	CHU05-FLY-732.1	N/A	MHFLI954-09	Biodiversity Institute of Ontario	Canada	MB	Churchill	2 km S Churchill, Beech Bay
Spilogona churchillensis Huckett	Spilogona churchillensis Huckett	CHU05-FLY-761	N/A	MHFLI667-07	Biodiversity Institute of Ontario	Canada	MB	Churchill	2 km S Churchill, Beech Bay
Spilogona churchillensis Huckett	Spilogona churchillensis Huckett	CHU05-FLY-773.1	N/A	MHFLI969-09	Biodiversity Institute of Ontario	Canada	MB	Churchill	2 km S Churchill, Beech Bay
Spilogona churchillensis Huckett	Spilogona churchillensis Huckett	CHU05-FLY-775.1	N/A	MHFLI971-09	Biodiversity Institute of Ontario	Canada	MB	Churchill	2 km S Churchill, Beech Bay
Spilogona confluens Huckett	Spilogona confluens Huckett	BUIC-CHU0401	HM389112	MFDC476-09	Bishop's University, Insect Collection	Canada	MB	Churchill	26 km SE Churchill, Twin Lakes burn site
Spilogona confluens Huckett	Spilogona confluens Huckett	BUIC-CHU0724	HM891741	MFDC797-10	Bishop's University	Canada	MB	Churchill	23 km E Churchill, Ramsay Creek
Spilogona contractifrons (Zetterstedt)	Spilogona sp. 12	BUIC-CHU0282	HM389021	MFDC366-09	Bishop's University, Insect Collection	Canada	MB	Churchill	26 km SE Churchill, Twin Lakes burn site
Spilogona contractifrons (Zetterstedt)	Spilogona contractifrons (Zetterstedt)	BUIC-CHU0286	HM389025	MFDC370-09	Bishop's University, Insect Collection	Canada	MB	Churchill	10 km SE Churchill, Farnworth Lake
Spilogona contractifrons (Zetterstedt)	Spilogona contractifrons (Zetterstedt)	BUIC-CHU0287	HM389026	MFDC371-09	Bishop's University, Insect Collection	Canada	MB	Churchill	10 km SE Churchill, Farnworth Lake
Spilogona contractifrons (Zetterstedt)	Spilogona contractifrons (Zetterstedt)	BUIC-CHU0362	HM389077	MFDC437-09	Bishop's University, Insect Collection	Canada	MB	Churchill	10 km ESE Churchill, Launch Road near A-frame
Spilogona contractifrons (Zetterstedt)	Spilogona contractifrons (Zetterstedt)	BUIC-CHU0363	HM389078	MFDC438-09	Bishop's University, Insect Collection	Canada	MB	Churchill	14 km E Churchill, Golf balls
Spilogona contractifrons (Zetterstedt)	Spilogona contractifrons (Zetterstedt)	BUIC-CHU0364	HM389079	MFDC439-09	Bishop's University, Insect Collection	Canada	MB	Churchill	10 km ESE Churchill, Launch Road near A-frame
Spilogona contractifrons (Zetterstedt)	Spilogona contractifrons (Zetterstedt)	BUIC-CHU0366	HM389081	MFDC441-09	Bishop's University, Insect Collection	Canada	MB	Churchill	26 km SE Churchill, Twin Lakes
Spilogona contractifrons (Zetterstedt)	Spilogona contractifrons (Zetterstedt)	BUIC-CHU0367	HM389082	MFDC442-09	Bishop's University, Insect Collection	Canada	MB	Churchill	10 km ESE Churchill, Launch Road near A-frame
Spilogona contractifrons (Zetterstedt)	Spilogona contractifrons (Zetterstedt)	BUIC-CHU0368	HM389083	MFDC443-09	Bishop's University, Insect Collection	Canada	MB	Churchill	26 km SE Churchill, Twin Lakes
Spilogona contractifrons (Zetterstedt)	Spilogona contractifrons (Zetterstedt)	BUIC-CHU0371	HM389084	MFDC446-09	Bishop's University, Insect Collection	Canada	MB	Churchill	10 km ESE Churchill, Launch Road near A-frame
Spilogona contractifrons (Zetterstedt)	Spilogona contractifrons (Zetterstedt)	BUIC-CHU0372	HM389085	MFDC447-09	Bishop's University, Insect Collection	Canada	MB	Churchill	10 km ESE Churchill, Launch Road near A-frame
Spilogona contractifrons (Zetterstedt)	Spilogona contractifrons (Zetterstedt)	BUIC-CHU0373	HM389086	MFDC448-09	Bishop's University, Insect Collection	Canada	MB	Churchill	14 km E Churchill, Golf balls
Spilogona contractifrons (Zetterstedt)	Spilogona sp. 12	BUIC-CHU0374	HM389087	MFDC449-09	Bishop's University, Insect Collection	Canada	MB	Churchill	23 km E Churchill, Ramsay Creek
Spilogona contractifrons (Zetterstedt)	Spilogona contractifrons (Zetterstedt)	BUIC-CHU0375	HM389088	MFDC450-09	Bishop's University, Insect Collection	Canada	MB	Churchill	23 km E Churchill, Ramsay Creek
Spilogona contractifrons (Zetterstedt)	Spilogona contractifrons (Zetterstedt)	BUIC-CHU0786	HM891794	MFDC859-10	Bishop's University	Canada	MB	Churchill	2 km S Churchill, Beech Bay
Spilogona contractifrons (Zetterstedt)	Spilogona contractifrons (Zetterstedt)	BUIC-CHU0842	HM891839	MFDC915-10	Bishop's University	Canada	MB	Churchill	10 km ESE Churchill, Launch Road near A-frame
Spilogona contractifrons (Zetterstedt)	Spilogona contractifrons (Zetterstedt)	BUIC-CHU0859	HM891856	MFDC932-10	Bishop's University	Canada	MB	Churchill	2 km S Churchill, Beech Bay
Spilogona contractifrons (Zetterstedt)	Spilogona contractifrons (Zetterstedt)	BUIC-CHU0860	HM891857	MFDC933-10	Bishop's University	Canada	MB	Churchill	16 km SW Churchill, Churchill River
Spilogona contractifrons (Zetterstedt)	Spilogona sp. 12	BUIC-CHU0871	HM891867	MFDC944-10	Bishop's University	Canada	MB	Churchill	23 km E Churchill, Ramsay Creek
Spilogona contractifrons (Zetterstedt)	Spilogona sp. 12	BUIC-CHU0924	HM891918	MFDC997-10	Bishop's University	Canada	QC	Parc National de la Gaspesie	Mt. de la Table, primary summit
Spilogona contractifrons (Zetterstedt)	Spilogona sp. 12	BUIC-CHU0925	HM891919	MFDC998-10	Bishop's University	Canada	QC	Parc National de la Gaspesie	Mt. Xalibu
Spilogona contractifrons (Zetterstedt)	Spilogona sp. 12	BUIC-CHU0926	HM891920	MFDC999-10	Bishop's University	Canada	QC	Parc National de la Gaspesie	Mt. Richardson`s summit
Spilogona contractifrons (Zetterstedt)	Spilogona sp. 12	BUIC-CHU0927	HM891601	MFDC1000-10	Bishop's University	Canada	QC	Parc National de la Gaspesie	Mt. Xalibu
Spilogona contractifrons (Zetterstedt)	Spilogona contractifrons (Zetterstedt)	BUIC-CHU1017	N/A	MFDC1091-11	Bishop's University	Sweden	BD	Abisko	1km SE of Lapplaeger
Spilogona contractifrons (Zetterstedt)	Spilogona contractifrons (Zetterstedt)	BUIC-CHU1018	N/A	MFDC1092-11	Bishop's University	Sweden		Jebrenjokk	Birch Forest
Spilogona contractifrons (Zetterstedt)	Spilogona sp. 12	BUIC-CHU1034	N/A	MFDC1109-11	Bishop's University	Canada	QC	Res. Faunique des Chic-Chocs	Petit Mt. Ste-Anne`s Summit
Spilogona contractifrons (Zetterstedt)	Spilogona sp. 12	BUIC-CHU1035	N/A	MFDC1110-11	Bishop's University	Canada	QC	ParcNatl. De la Gaspesie	Mt. Jacques-Cartier`s Summit
Spilogona contractifrons (Zetterstedt)	Spilogona contractifrons (Zetterstedt)	CHU05-FLY-118	N/A	MHFLI118-06	Biodiversity Institute of Ontario	Canada	MB
Spilogona contractifrons (Zetterstedt)	Spilogona contractifrons (Zetterstedt)	JBWM0234399	N/A	MFDC089-08	University of Manitoba, J. B. Wallis Museum of Entomology	Canada	MB	Churchill	10 km ESE Churchill, Launch Road near A-frame
Spilogona contractifrons (Zetterstedt)	Spilogona contractifrons (Zetterstedt)	JBWM0319509	N/A	MFDC010-08	University of Manitoba, J. B. Wallis Museum of Entomology	Canada	MB	Churchill	2 km S Churchill, Beech Bay
Spilogona contractifrons (Zetterstedt)	Spilogona contractifrons (Zetterstedt)	JBWM0319521	N/A	MFDC022-08	University of Manitoba, J. B. Wallis Museum of Entomology	Canada	MB	Churchill	2 km S Churchill, Beech Bay
Spilogona contractifrons (Zetterstedt)	Spilogona contractifrons (Zetterstedt)	JBWM0319526	N/A	MFDC027-08	University of Manitoba, J. B. Wallis Museum of Entomology	Canada	MB	Churchill	11 km S Churchill, Goose Creek Road
Spilogona contractifrons (Zetterstedt)	Spilogona contractifrons (Zetterstedt)	JBWM0319529	N/A	MFDC030-08	University of Manitoba, J. B. Wallis Museum of Entomology	Canada	MB	Churchill	14 km E Churchill, Golf balls
Spilogona contractifrons (Zetterstedt)	Spilogona contractifrons (Zetterstedt)	JBWM0319552	N/A	MFDC053-08	University of Manitoba, J. B. Wallis Museum of Entomology	Canada	MB	Churchill	10 km ESE Churchill, Launch Road near A-frame
Spilogona contractifrons (Zetterstedt)	Spilogona contractifrons (Zetterstedt)	JBWM0319561	N/A	MFDC062-08	University of Manitoba, J. B. Wallis Museum of Entomology	Canada	MB	Churchill	11 km S Churchill, Goose Creek Road
Spilogona contractifrons (Zetterstedt)	N/A	BUIC-CHU0369	N/A	MFDC444-09	Bishop's University, Insect Collection	Canada	MB	Churchill	10 km ESE Churchill, Launch Road near A-frame
Spilogona contractifrons (Zetterstedt)	N/A	BUIC-CHU0370	N/A	MFDC445-09	Bishop's University, Insect Collection	Canada	MB	Churchill	10 km ESE Churchill, Launch Road near A-frame
Spilogona contractifrons (Zetterstedt)	N/A	BUIC-CHU0378	N/A	MFDC453-09	Canadian National Collection of Insects, Arachnids and Nematodes	Norway	Hordaland	Ulvik
Spilogona contractifrons (Zetterstedt)	N/A	BUIC-CHU1019	N/A	MFDC1093-11	Bishop's University	Sweden	BD	Abisko	Ridonjira by Abiskojokk
Spilogona deflorata (Holmgren)	Spilogona deflorata (Holmgren)	BUIC-CHU0733	HM891747	MFDC806-10	Bishop's University	Canada	MB	Churchill	2 km S Churchill, Beech Bay
Spilogona deflorata (Holmgren)	Spilogona deflorata (Holmgren)	BUIC-CHU0734	HM891748	MFDC807-10	Bishop's University	Canada	MB	Churchill	2 km S Churchill, Beech Bay
Spilogona deflorata (Holmgren)	Spilogona deflorata (Holmgren)	BUIC-CHU0735	HM891749	MFDC808-10	Bishop's University	Canada	MB	Churchill	2 km S Churchill, Beech Bay
Spilogona deflorata (Holmgren)	Spilogona deflorata (Holmgren)	BUIC-CHU0736	HM891750	MFDC809-10	Bishop's University	Canada	MB	Churchill	2 km S Churchill, Beech Bay
Spilogona deflorata (Holmgren)	Spilogona deflorata (Holmgren)	BUIC-CHU0820	HM891824	MFDC893-10	Bishop's University	Canada	MB	Churchill	Wapusk National Park, Laperousse Bay
Spilogona deflorata (Holmgren)	Spilogona deflorata (Holmgren)	BUIC-CHU0916	HM891911	MFDC989-10	Bishop's University	Canada	MB	Churchill	2 km S Churchill, Beech Bay
Spilogona deflorata (Holmgren)	Spilogona deflorata (Holmgren)	CHU05-FLY-453	N/A	MHFLI453-07	Biodiversity Institute of Ontario	Canada	MB	Churchill	2 km S Churchill, Beech Bay
Spilogona deflorata (Holmgren)	Spilogona deflorata (Holmgren)	CHU05-FLY-707	N/A	MHFLI613-07	Biodiversity Institute of Ontario	Canada	MB	Churchill	2 km S Churchill, Beech Bay
Spilogona fatima (Huckett)	Spilogona fatima (Huckett)	BUIC-CHU0434	HM389141	MFDC509-09	Bishop's University, Insect Collection	Canada	MB	Churchill	26 km SE Churchill, Twin Lakes
Spilogona fatima (Huckett)	Spilogona fatima (Huckett)	BUIC-CHU0435	HM389142	MFDC510-09	Bishop's University, Insect Collection	Canada	MB	Churchill	26 km SE Churchill, Twin Lakes
Spilogona fatima (Huckett)	Spilogona fatima (Huckett)	BUIC-CHU0737	HM891751	MFDC810-10	Bishop's University	Canada	MB	Churchill	10 km ESE Churchill, Launch Road near A-frame
Spilogona fatima (Huckett)	Spilogona fatima (Huckett)	BUIC-CHU0740	HM891753	MFDC813-10	Bishop's University	Canada	MB	Churchill	10 km ESE Churchill, Launch Road near A-frame
Spilogona fatima (Huckett)	N/A	BUIC-CHU0738	N/A	MFDC811-10	Bishop's University	Canada	MB	Churchill	10 km ESE Churchill, Launch Road near A-frame
Spilogona firmidisetosa Huckett	Spilogona firmidisetosa Huckett	BUIC-CHU0717	HM891734	MFDC790-10	Bishop's University	Canada	MB	Churchill	2 km S Churchill, Beech Bay
Spilogona firmidisetosa Huckett	Spilogona firmidisetosa Huckett	BUIC-CHU0718	HM891735	MFDC791-10	Bishop's University	Canada	MB	Churchill	2 km S Churchill, Beech Bay
Spilogona firmidisetosa Huckett	Spilogona firmidisetosa Huckett	BUIC-CHU0741	HM891754	MFDC814-10	Bishop's University	Canada	MB	Churchill	2 km S Churchill, Beech Bay
Spilogona firmidisetosa Huckett	Spilogona firmidisetosa Huckett	BUIC-CHU0743	HM891755	MFDC816-10	Bishop's University	Canada	MB	Churchill	2 km S Churchill, Beech Bay
Spilogona firmidisetosa Huckett	Spilogona firmidisetosa Huckett	BUIC-CHU0744	HM891756	MFDC817-10	Bishop's University	Canada	MB	Churchill	2 km S Churchill, Beech Bay
Spilogona firmidisetosa Huckett	Spilogona firmidisetosa Huckett	BUIC-CHU0917	HM891912	MFDC990-10	Bishop's University	Canada	MB	Churchill	2 km S Churchill, Beech Bay
Spilogona firmidisetosa Huckett	Spilogona firmidisetosa Huckett	BUIC-CHU0918	HM891913	MFDC991-10	Bishop's University	Canada	MB	Churchill	2 km S Churchill, Beech Bay
Spilogona firmidisetosa Huckett	Spilogona firmidisetosa Huckett	BUIC-CHU0919	HM891914	MFDC992-10	Bishop's University	Canada	MB	Churchill	16 km SW Churchill, Churchill River
Spilogona firmidisetosa Huckett	N/A	BUIC-CHU0742	N/A	MFDC815-10	Bishop's University	Canada	MB	Churchill	16 km SW Churchill, Churchill River
Spilogona flavinervis Huckett	N/A	BUIC-CHU0745	N/A	MFDC818-10	Bishop's University	Canada	MB	Churchill	16 km SW Churchill, Churchill River
Spilogona flavinervis Huckett	N/A	BUIC-CHU0746	N/A	MFDC819-10	Bishop's University	Canada	MB	Churchill	26 km SE Churchill, Twin Lakes
Spilogona forticula Huckett	Spilogona forticula Huckett	BUIC-CHU0285	HM389024	MFDC369-09	Bishop's University, Insect Collection	Canada	MB	Churchill	10 km SE Churchill, Farnworth Lake
Spilogona forticula Huckett	Spilogona forticula Huckett	BUIC-CHU0288	HM389027	MFDC372-09	Bishop's University, Insect Collection	Canada	MB	Churchill	26 km SE Churchill, Twin Lakes
Spilogona forticula Huckett	Spilogona forticula Huckett	BUIC-CHU0404	HM389114	MFDC479-09	Bishop's University, Insect Collection	Canada	MB	Churchill	26 km SE Churchill, Twin Lakes
Spilogona forticula Huckett	Spilogona forticula Huckett	BUIC-CHU0830	HM891829	MFDC903-10	Bishop's University	Canada	MB	Churchill	26 km SE Churchill, Twin Lakes burn site
Spilogona forticula Huckett	Spilogona forticula Huckett	BUIC-CHU0832	HM891831	MFDC905-10	Bishop's University	Canada	MB	Churchill	26 km SE Churchill, Twin Lakes burn site
Spilogona forticula Huckett	Spilogona forticula Huckett	BUIC-CHU0915	HM891910	MFDC988-10	Bishop's University	Canada	MB	Churchill	24 km E Churchill, Gordon Point
Spilogona forticula Huckett	Spilogona forticula Huckett	JBWM0319522	N/A	MFDC023-08	University of Manitoba, J. B. Wallis Museum of Entomology	Canada	MB	Churchill	26 km SE Churchill, Twin Lakes
Spilogona forticula Huckett	Spilogona forticula Huckett	JBWM0319550	N/A	MFDC051-08	University of Manitoba, J. B. Wallis Museum of Entomology	Canada	MB	Churchill	10 km SE Churchill, Farnworth Lake
Spilogona forticula Huckett	N/A	BUIC-CHU0403	N/A	MFDC478-09	Bishop's University, Insect Collection	Canada	MB	Churchill	23 km E Churchill, Ramsay Creek
Spilogona genualis Huckett	Spilogona genualis Huckett	BUIC-CHU0747	HM891757	MFDC820-10	Bishop's University	Canada	MB	Churchill	16 km SW Churchill, Churchill River
Spilogona genualis Huckett	Spilogona genualis Huckett	BUIC-CHU0748	HM891758	MFDC821-10	Bishop's University	Canada	MB	Churchill	5 km E Churchill, Dump Beach
Spilogona griseola Collin	Spilogona griseola Collin	BUIC-CHU0381	HM389092	MFDC456-09	Bishop's University, Insect Collection	Canada	MB	Churchill	10 km ESE Churchill, Launch Road near A-frame
Spilogona griseola Collin	Spilogona griseola Collin	BUIC-CHU0382	HM389093	MFDC457-09	Bishop's University, Insect Collection	Canada	MB	Churchill	10 km ESE Churchill, Launch Road near A-frame
Spilogona griseola Collin	Spilogona griseola Collin	BUIC-CHU0383	HM389094	MFDC458-09	Bishop's University, Insect Collection	Canada	MB	Churchill	23 km E Churchill, Ramsay Creek
Spilogona griseola Collin	Spilogona griseola Collin	BUIC-CHU0385	HM389096	MFDC460-09	Bishop's University, Insect Collection	Canada	MB	Churchill	10 km ESE Churchill, Launch Road near A-frame
Spilogona griseola Collin	Spilogona griseola Collin	BUIC-CHU0386	HM389097	MFDC461-09	Bishop's University, Insect Collection	Canada	MB	Churchill	10 km ESE Churchill, Launch Road near A-frame
Spilogona griseola Collin	Spilogona griseola Collin	BUIC-CHU0387	HM389098	MFDC462-09	Bishop's University, Insect Collection	Canada	MB	Churchill	10 km ESE Churchill, Launch Road near A-frame
Spilogona griseola Collin	Spilogona griseola Collin	BUIC-CHU0388	HM389099	MFDC463-09	Bishop's University, Insect Collection	Canada	MB	Churchill	10 km ESE Churchill, Launch Road near A-frame
Spilogona griseola Collin	Spilogona griseola Collin	BUIC-CHU0389	HM389100	MFDC464-09	Bishop's University, Insect Collection	Canada	MB	Churchill	14 km E Churchill, Golf balls
Spilogona griseola Collin	Spilogona griseola Collin	BUIC-CHU0390	HM389101	MFDC465-09	Bishop's University, Insect Collection	Canada	MB	Churchill	14 km E Churchill, Golf balls
Spilogona griseola Collin	Spilogona griseola Collin	BUIC-CHU0391	HM389102	MFDC466-09	Bishop's University, Insect Collection	Canada	MB	Churchill	23 km E Churchill, Ramsay Creek
Spilogona griseola Collin	Spilogona griseola Collin	BUIC-CHU0392	HM389103	MFDC467-09	Bishop's University, Insect Collection	Canada	MB	Churchill	23 km E Churchill, Ramsay Creek
Spilogona griseola Collin	Spilogona griseola Collin	BUIC-CHU0393	HM389104	MFDC468-09	Bishop's University, Insect Collection	Canada	MB	Churchill	23 km E Churchill, Ramsay Creek
Spilogona griseola Collin	Spilogona griseola Collin	BUIC-CHU0394	HM389105	MFDC469-09	Bishop's University, Insect Collection	Canada	MB	Churchill	23 km E Churchill, Ramsay Creek
Spilogona griseola Collin	Spilogona griseola Collin	BUIC-CHU0749	HM891759	MFDC822-10	Bishop's University	Canada	MB	Churchill	23 km E Churchill, Ramsay Creek
Spilogona griseola Collin	Spilogona griseola Collin	BUIC-CHU0819	HM891823	MFDC892-10	Bishop's University	Canada	MB	Churchill	2 km S Churchill, Beech Bay
Spilogona griseola Collin	Spilogona griseola Collin	BUIC-CHU0846	HM891843	MFDC919-10	Bishop's University	Canada	MB	Churchill	2 km S Churchill, Beech Bay
Spilogona griseola Collin	Spilogona griseola Collin	BUIC-CHU0847	HM891844	MFDC920-10	Bishop's University	Canada	MB	Churchill	2 km S Churchill, Beech Bay
Spilogona griseola Collin	Spilogona griseola Collin	BUIC-CHU0848	HM891845	MFDC921-10	Bishop's University	Canada	MB	Churchill	23 km E Churchill, Ramsay Creek
Spilogona griseola Collin	Spilogona griseola Collin	BUIC-CHU0849	HM891846	MFDC922-10	Bishop's University	Canada	MB	Churchill	2 km S Churchill, Beech Bay
Spilogona griseola Collin	Spilogona griseola Collin	BUIC-CHU0850	HM891847	MFDC923-10	Bishop's University	Canada	MB	Churchill	16 km SW Churchill, Churchill River
Spilogona griseola Collin	Spilogona griseola Collin	BUIC-CHU0852	HM891849	MFDC925-10	Bishop's University	Canada	MB	Churchill	2 km S Churchill, Beech Bay
Spilogona griseola Collin	Spilogona griseola Collin	BUIC-CHU0853	HM891850	MFDC926-10	Bishop's University	Canada	MB	Churchill	2 km S Churchill, Beech Bay
Spilogona griseola Collin	Spilogona griseola Collin	BUIC-CHU0854	HM891851	MFDC927-10	Bishop's University	Canada	MB	Churchill	2 km S Churchill, Beech Bay
Spilogona griseola Collin	Spilogona griseola Collin	BUIC-CHU0855	HM891852	MFDC928-10	Bishop's University	Canada	MB	Churchill	2 km S Churchill, Beech Bay
Spilogona griseola Collin	Spilogona griseola Collin	BUIC-CHU0856	HM891853	MFDC929-10	Bishop's University	Canada	MB	Churchill	2 km S Churchill, Beech Bay
Spilogona griseola Collin	Spilogona griseola Collin	BUIC-CHU0857	HM891854	MFDC930-10	Bishop's University	Canada	MB	Churchill	2 km S Churchill, Beech Bay
Spilogona griseola Collin	Spilogona griseola Collin	BUIC-CHU0858	HM891855	MFDC931-10	Bishop's University	Canada	MB	Churchill	23 km E Churchill, Ramsay Creek
Spilogona griseola Collin	Spilogona griseola Collin	BUIC-CHU0861	HM891858	MFDC934-10	Bishop's University	Canada	MB	Churchill	2 km S Churchill, Beech Bay
Spilogona griseola Collin	Spilogona griseola Collin	BUIC-CHU0862	HM891859	MFDC935-10	Bishop's University	Canada	MB	Churchill	2 km S Churchill, Beech Bay
Spilogona griseola Collin	Spilogona griseola Collin	BUIC-CHU0863	HM891860	MFDC936-10	Bishop's University	Canada	MB	Churchill	2 km S Churchill, Beech Bay
Spilogona griseola Collin	Spilogona griseola Collin	BUIC-CHU0864	HM891861	MFDC937-10	Bishop's University	Canada	MB	Churchill	2 km S Churchill, Beech Bay
Spilogona griseola Collin	Spilogona griseola Collin	BUIC-CHU0866	HM891862	MFDC939-10	Bishop's University	Canada	MB	Churchill	2 km S Churchill, Beech Bay
Spilogona griseola Collin	Spilogona griseola Collin	BUIC-CHU0868	HM891864	MFDC941-10	Bishop's University	Canada	MB	Churchill	2 km S Churchill, Beech Bay
Spilogona griseola Collin	Spilogona griseola Collin	BUIC-CHU0869	HM891865	MFDC942-10	Bishop's University	Canada	MB	Churchill	2 km S Churchill, Beech Bay
Spilogona griseola Collin	Spilogona griseola Collin	BUIC-CHU0870	HM891866	MFDC943-10	Bishop's University	Canada	MB	Churchill	2 km S Churchill, Beech Bay
Spilogona griseola Collin	Spilogona griseola Collin	BUIC-CHU0873	HM891869	MFDC946-10	Bishop's University	Canada	MB	Churchill	2 km S Churchill, Beech Bay
Spilogona griseola Collin	Spilogona griseola Collin	BUIC-CHU0874	HM891870	MFDC947-10	Bishop's University	Canada	MB	Churchill	2 km S Churchill, Beech Bay
Spilogona griseola Collin	Spilogona griseola Collin	BUIC-CHU0875	HM891871	MFDC948-10	Bishop's University	Canada	MB	Churchill	2 km S Churchill, Beech Bay
Spilogona griseola Collin	Spilogona griseola Collin	BUIC-CHU0876	HM891872	MFDC949-10	Bishop's University	Canada	MB	Churchill	2 km S Churchill, Beech Bay
Spilogona griseola Collin	Spilogona griseola Collin	BUIC-CHU0877	HM891873	MFDC950-10	Bishop's University	Canada	MB	Churchill	2 km S Churchill, Beech Bay
Spilogona griseola Collin	Spilogona griseola Collin	BUIC-CHU0878	HM891874	MFDC951-10	Bishop's University	Canada	MB	Churchill	2 km S Churchill, Beech Bay
Spilogona griseola Collin	Spilogona griseola Collin	BUIC-CHU0879	HM891875	MFDC952-10	Bishop's University	Canada	MB	Churchill	2 km S Churchill, Beech Bay
Spilogona griseola Collin	Spilogona griseola Collin	BUIC-CHU0880	HM891876	MFDC953-10	Bishop's University	Canada	MB	Churchill	23 km E Churchill, Ramsay Creek
Spilogona griseola Collin	Spilogona griseola Collin	BUIC-CHU0881	HM891877	MFDC954-10	Bishop's University	Canada	MB	Churchill	2 km S Churchill, Beech Bay
Spilogona griseola Collin	Spilogona griseola Collin	BUIC-CHU0882	HM891878	MFDC955-10	Bishop's University	Canada	MB	Churchill	2 km S Churchill, Beech Bay
Spilogona griseola Collin	Spilogona griseola Collin	BUIC-CHU0883	HM891879	MFDC956-10	Bishop's University	Canada	MB	Churchill	2 km S Churchill, Beech Bay
Spilogona griseola Collin	Spilogona griseola Collin	BUIC-CHU0884	HM891880	MFDC957-10	Bishop's University	Canada	MB	Churchill	2 km S Churchill, Beech Bay
Spilogona griseola Collin	Spilogona griseola Collin	BUIC-CHU0885	HM891881	MFDC958-10	Bishop's University	Canada	MB	Churchill	2 km S Churchill, Beech Bay
Spilogona griseola Collin	Spilogona griseola Collin	BUIC-CHU0886	HM891882	MFDC959-10	Bishop's University	Canada	MB	Churchill	2 km S Churchill, Beech Bay
Spilogona griseola Collin	Spilogona griseola Collin	BUIC-CHU0887	HM891883	MFDC960-10	Bishop's University	Canada	MB	Churchill	2 km S Churchill, Beech Bay
Spilogona griseola Collin	Spilogona griseola Collin	BUIC-CHU0888	HM891884	MFDC961-10	Bishop's University	Canada	MB	Churchill	2 km S Churchill, Beech Bay
Spilogona griseola Collin	Spilogona griseola Collin	BUIC-CHU0889	HM891885	MFDC962-10	Bishop's University	Canada	MB	Churchill	2 km S Churchill, Beech Bay
Spilogona griseola Collin	Spilogona griseola Collin	BUIC-CHU0890	HM891886	MFDC963-10	Bishop's University	Canada	MB	Churchill	23 km E Churchill, Ramsay Creek
Spilogona griseola Collin	Spilogona griseola Collin	BUIC-CHU0910	HM891905	MFDC983-10	Bishop's University	Canada	MB	Churchill	5 km E Churchill, Gun Range
Spilogona griseola Collin	Spilogona griseola Collin	JBWM0319554	N/A	MFDC055-08	University of Manitoba, J. B. Wallis Museum of Entomology	Canada	MB	Churchill	10 km ESE Churchill, Launch Road near A-frame
Spilogona imitatrix (Malloch)	Spilogona imitatrix (Malloch)	BUIC-CHU0412	HM389122	MFDC487-09	Bishop's University, Insect Collection	Canada	MB	Churchill	10 km ESE Churchill, Launch Road near A-frame
Spilogona imitatrix (Malloch)	Spilogona imitatrix (Malloch)	BUIC-CHU0413	HM389123	MFDC488-09	Bishop's University, Insect Collection	Canada	MB	Churchill	14 km E Churchill, Golf balls
Spilogona imitatrix (Malloch)	Spilogona imitatrix (Malloch)	BUIC-CHU0414	HM389124	MFDC489-09	Bishop's University, Insect Collection	Canada	MB	Churchill	10 km ESE Churchill, Launch Road near A-frame
Spilogona imitatrix (Malloch)	Spilogona imitatrix (Malloch)	BUIC-CHU0424	HM389132	MFDC499-09	Bishop's University, Insect Collection	Canada	MB	Churchill	10 km ESE Churchill, Launch Road near A-frame
Spilogona imitatrix (Malloch)	Spilogona imitatrix (Malloch)	BUIC-CHU0425	HM389133	MFDC500-09	Bishop's University, Insect Collection	Canada	MB	Churchill	10 km ESE Churchill, Launch Road near A-frame
Spilogona imitatrix (Malloch)	N/A	BUIC-CHU0415	N/A	MFDC490-09	Canadian National Collection of Insects, Arachnids and Nematodes	Canada	NL	Goose Bay
Spilogona incerta Huckett	Spilogona incerta Huckett	BUIC-CHU0750	HM891760	MFDC823-10	Bishop's University	Canada	MB	Churchill	16 km SW Churchill, Churchill River
Spilogona infuscata Huckett	Spilogona infuscata Huckett	BUIC-CHU0730	HM891744	MFDC803-10	Bishop's University	Canada	MB	Churchill	16 km E Churchill, Bird Cove
Spilogona infuscata Huckett	Spilogona infuscata Huckett	BUIC-CHU0751	HM891761	MFDC824-10	Bishop's University	Canada	MB	Churchill	16 km E Churchill, Bird Cove
Spilogona leucogaster (Zetterstedt)	Spilogona leucogaster (Zetterstedt)	BUIC-CHU0436	HM389143	MFDC511-09	Bishop's University, Insect Collection	Canada	MB	Churchill	26 km SE Churchill, Twin Lakes burn site
Spilogona leucogaster (Zetterstedt)	Spilogona leucogaster (Zetterstedt)	BUIC-CHU0437	HM389144	MFDC512-09	Bishop's University, Insect Collection	Canada	MB	Churchill	10 km ESE Churchill, Launch Road near A-frame
Spilogona leucogaster (Zetterstedt)	Spilogona leucogaster (Zetterstedt)	BUIC-CHU0438	HM389145	MFDC513-09	Bishop's University, Insect Collection	Canada	MB	Churchill	16 km SW Churchill, Churchill River
Spilogona leucogaster (Zetterstedt)	Spilogona leucogaster (Zetterstedt)	BUIC-CHU0439	HM389146	MFDC514-09	Bishop's University, Insect Collection	Canada	MB	Churchill	16 km SW Churchill, Churchill River
Spilogona malaisei (Ringdahl)	Spilogona malaisei (Ringdahl)	BUIC-CHU0753	HM891763	MFDC826-10	Bishop's University	Canada	MB	Churchill	10 km ESE Churchill, Launch Road near A-frame
Spilogona malaisei (Ringdahl)	Spilogona malaisei (Ringdahl)	BUIC-CHU0754	HM891764	MFDC827-10	Bishop's University	Canada	MB	Churchill	10 km ESE Churchill, Launch Road near A-frame
Spilogona melanosoma (Huckett)	Spilogona melanosoma (Huckett)	BUIC-CHU0442	HM389149	MFDC517-09	Bishop's University, Insect Collection	Canada	MB	Churchill	24 km E Churchill, Gordon Point
Spilogona melanosoma (Huckett)	Spilogona melanosoma (Huckett)	BUIC-CHU0443	HM389150	MFDC518-09	Bishop's University, Insect Collection	Canada	MB	Churchill	23 km E Churchill, Ramsay Creek
Spilogona melanosoma (Huckett)	Spilogona melanosoma (Huckett)	JBWM0234402	N/A	MFDC092-08	University of Manitoba, J. B. Wallis Museum of Entomology	Canada	MB	Churchill	Wapusk National Park, Broad River
Spilogona melanosoma (Huckett)	N/A	BUIC-CHU0828	N/A	MFDC901-10	Bishop's University	Canada	MB	Churchill	24 km E Churchill, Gordon Point
Spilogona micans (Ringdahl)	Spilogona micans (Ringdahl)	BUIC-CHU0755	HM891765	MFDC828-10	Bishop's University	Canada	MB	Churchill	2 km S Churchill, Beech Bay
Spilogona micans (Ringdahl)	Spilogona micans (Ringdahl)	BUIC-CHU0756	HM891766	MFDC829-10	Bishop's University	Canada	MB	Churchill	2 km S Churchill, Beech Bay
Spilogona micans (Ringdahl)	Spilogona micans (Ringdahl)	BUIC-CHU0757	HM891767	MFDC830-10	Bishop's University	Canada	MB	Churchill	2 km S Churchill, Beech Bay
Spilogona monacantha Collin	Spilogona monacantha Collin	BUIC-CHU1050	N/A	MFDC1125-11	Bishop's University	Canada	QC	ParcNatl. De la Gaspesie	Mt. Xalibu`s Summit
Spilogona monacantha Collin	Spilogona monacantha Collin	BUIC-CHU1051	N/A	MFDC1126-11	Bishop's University	Canada	QC	ParcNatl. De la Gaspesie	Summit 2km east of Mt. Rolland-Germain
Spilogona narina (Walker)	Spilogona narina (Walker)	BUIC-AK077	N/A	MFAI077-11	Bishop's University, Insect Collection	USA	AK	Aleutian Islands	Tony Knowles Coastal Trail
Spilogona narina (Walker)	Spilogona narina (Walker)	BUIC-AK078	N/A	MFAI078-11	Bishop's University, Insect Collection	USA	AK	Aleutian Islands	Westchester Lagoon
Spilogona narina (Walker)	Spilogona narina (Walker)	BUIC-CHU0759	HM891768	MFDC832-10	Bishop's University	Canada	MB	Churchill	10 km ESE Churchill, Launch Road near A-frame
Spilogona narina (Walker)	N/A	BUIC-CHU0758	N/A	MFDC831-10	Bishop's University	Canada	MB	Churchill	23 km E Churchill, Ramsay Creek
Spilogona novemmaculata (Zetterstedt)	Spilogona novemmaculata (Zetterstedt)	BUIC-CHU0433	HM389140	MFDC508-09	Bishop's University, Insect Collection	Canada	MB	Churchill	26 km SE Churchill, Twin Lakes
Spilogona novemmaculata (Zetterstedt)	Spilogona novemmaculata (Zetterstedt)	BUIC-CHU0739	HM891752	MFDC812-10	Bishop's University	Canada	MB	Churchill	11 km S Churchill, Goose Creek Road
Spilogona obscuripennis (Stein)	Spilogona obscuripennis (Stein)	BUIC-CHU0731	HM891745	MFDC804-10	Bishop's University	Canada	MB	Churchill	16 km SW Churchill, Churchill River
Spilogona obscuripennis (Stein)	Spilogona obscuripennis (Stein)	BUIC-CHU0732	HM891746	MFDC805-10	Bishop's University	Canada	MB	Churchill	16 km SW Churchill, Churchill River
Spilogona obscuripennis (Stein)	Spilogona obscuripennis (Stein)	BUIC-CHU0760	HM891769	MFDC833-10	Bishop's University	Canada	MB	Churchill	23 km E Churchill, Ramsay Creek
Spilogona obscuripennis (Stein)	Spilogona obscuripennis (Stein)	BUIC-CHU0761	HM891770	MFDC834-10	Bishop's University	Canada	MB	Churchill	16 km SW Churchill, Churchill River
Spilogona obscuripennis (Stein)	Spilogona obscuripennis (Stein)	BUIC-CHU0762	HM891771	MFDC835-10	Bishop's University	Canada	MB	Churchill	16 km SW Churchill, Churchill River
Spilogona obscuripennis (Stein)	Spilogona obscuripennis (Stein)	CHU06-FLY-102.1	N/A	MHFLY401-09	Biodiversity Institute of Ontario	Canada	MB	Churchill	unspecified locality
Spilogona opaca (Schnabl)	Spilogona opaca (Schnabl)	BUIC-CHU0395	HM389106	MFDC470-09	Bishop's University, Insect Collection	Canada	MB	Churchill	23 km E Churchill, Ramsay Creek
Spilogona opaca (Schnabl)	Spilogona opaca (Schnabl)	BUIC-CHU0396	HM389107	MFDC471-09	Bishop's University, Insect Collection	Canada	MB	Churchill	10 km ESE Churchill, Launch Road near A-frame
Spilogona opaca (Schnabl)	Spilogona opaca (Schnabl)	BUIC-CHU0764	HM891773	MFDC837-10	Bishop's University	Canada	MB	Churchill	23 km E Churchill, Ramsay Creek
Spilogona opaca (Schnabl)	Spilogona opaca (Schnabl)	BUIC-CHU1026	N/A	MFDC1101-11	Bishop's University	Canada	MB	Churchill	8km S Churchill Farnworth Lake
Spilogona pacifica (Meigen)	Spilogona pacifica (Meigen)	BUIC-CHU0422	HM389130	MFDC497-09	Bishop's University, Insect Collection	Canada	MB	Churchill	26 km SE Churchill, Twin Lakes
Spilogona pacifica (Meigen)	Spilogona pacifica (Meigen)	BUIC-CHU0428	HM389135	MFDC503-09	Bishop's University, Insect Collection	Canada	MB	Churchill	10 km ESE Churchill, Launch Road near A-frame
Spilogona pacifica (Meigen)	Spilogona pacifica (Meigen)	BUIC-CHU0836	HM891833	MFDC909-10	Bishop's University	Canada	MB	Churchill	2 km S Churchill, Beech Bay
Spilogona pacifica (Meigen)	Spilogona pacifica (Meigen)	BUIC-CHU0837	HM891834	MFDC910-10	Bishop's University	Canada	MB	Churchill	2 km S Churchill, Beech Bay
Spilogona pacifica (Meigen)	Spilogona pacifica (Meigen)	BUIC-CHU0838	HM891835	MFDC911-10	Bishop's University	Canada	MB	Churchill	2 km S Churchill, Beech Bay
Spilogona pacifica (Meigen)	Spilogona pacifica (Meigen)	BUIC-CHU0839	HM891836	MFDC912-10	Bishop's University	Canada	MB	Churchill	2 km S Churchill, Beech Bay
Spilogona pacifica (Meigen)	Spilogona pacifica (Meigen)	JBWM0234388	N/A	MFDC078-08	University of Manitoba, J. B. Wallis Museum of Entomology	Canada	MB	Churchill	23 km E Churchill, Ramsay Creek
Spilogona pacifica (Meigen)	Spilogona pacifica (Meigen)	JBWM0319542	N/A	MFDC043-08	University of Manitoba, J. B. Wallis Museum of Entomology	Canada	MB	Churchill	14 km E Churchill, Golf balls
Spilogona pacifica (Meigen)	Spilogona pacifica (Meigen)	JBWM0319543	N/A	MFDC044-08	University of Manitoba, J. B. Wallis Museum of Entomology	Canada	MB	Churchill	14 km E Churchill, Golf balls
Spilogona placida (Huckett)	Spilogona placida	BUIC-AK095	N/A	MFAI095-11	Bishop's University, Insect Collection	USA	AK	Aleutian Islands	Wosnesenski Island
Spilogona pusilla (Huckett)	Spilogona pusilla (Huckett)	BUIC-CHU0406	HM389116	MFDC481-09	Bishop's University, Insect Collection	Canada	MB	Churchill	10 km ESE Churchill, Launch Road near A-frame
Spilogona pusilla (Huckett)	Spilogona pusilla (Huckett)	BUIC-CHU0407	HM389117	MFDC482-09	Bishop's University, Insect Collection	Canada	MB	Churchill	10 km ESE Churchill, Launch Road near A-frame
Spilogona pusilla (Huckett)	Spilogona pusilla (Huckett)	BUIC-CHU0408	HM389118	MFDC483-09	Bishop's University, Insect Collection	Canada	MB	Churchill	26 km SE Churchill, Twin Lakes
Spilogona pusilla (Huckett)	Spilogona pusilla (Huckett)	BUIC-CHU0421	HM389129	MFDC496-09	Bishop's University, Insect Collection	Canada	MB	Churchill	10 km ESE Churchill, Launch Road near A-frame
Spilogona pusilla (Huckett)	Spilogona pusilla (Huckett)	BUIC-CHU0423	HM389131	MFDC498-09	Bishop's University, Insect Collection	Canada	MB	Churchill	10 km ESE Churchill, Launch Road near A-frame
Spilogona pusilla (Huckett)*	Spilogona pusilla (Huckett)	BUIC-CHU0721	HM891738	MFDC794-10	Bishop's University	Canada	MB	Churchill	10 km ESE Churchill, Launch Road near A-frame
Spilogona pusilla (Huckett)*	Spilogona pusilla (Huckett)	BUIC-CHU0723	HM891740	MFDC796-10	Bishop's University	Canada	MB	Churchill	10 km ESE Churchill, Launch Road near A-frame
Spilogona pusilla (Huckett)*	Spilogona pusilla (Huckett)	BUIC-CHU0763	HM891772	MFDC836-10	Bishop's University	Canada	MB	Churchill	26 km SE Churchill, Twin Lakes
Spilogona pusilla (Huckett)	Spilogona pusilla (Huckett)	BUIC-CHU0770	HM891779	MFDC843-10	Bishop's University	Canada	MB	Churchill	10 km ESE Churchill, Launch Road near A-frame
Spilogona pusilla (Huckett)	Spilogona pusilla (Huckett)	BUIC-CHU0771	HM891780	MFDC844-10	Bishop's University	Canada	MB	Churchill	10 km ESE Churchill, Launch Road near A-frame
Spilogona pusilla (Huckett)*	Spilogona pusilla (Huckett)	BUIC-CHU0821	HM891825	MFDC894-10	Bishop's University	Canada	MB	Churchill	13 km E Churchill, Eastern Creek
Spilogona pusilla (Huckett)*	Spilogona pusilla (Huckett)	BUIC-CHU0822	HM891826	MFDC895-10	Bishop's University	Canada	MB	Churchill	24 km E Churchill, Gordon Point
Spilogona reflecta (Huckett)	Spilogona reflecta (Huckett)	BUIC-CHU0767	HM891776	MFDC840-10	Bishop's University	Canada	MB	Churchill	16 km SW Churchill, Churchill River
Spilogona reflecta (Huckett)	Spilogona reflecta (Huckett)	BUIC-CHU0768	HM891777	MFDC841-10	Bishop's University	Canada	MB	Churchill	23 km E Churchill, Ramsay Creek
Spilogona reflecta (Huckett)	Spilogona reflecta (Huckett)	BUIC-CHU0769	HM891778	MFDC842-10	Bishop's University	Canada	MB	Churchill	16 km SW Churchill, Churchill River
Spilogona reflecta (Huckett)	Spilogona reflecta (Huckett)	BUIC-CHU1027	N/A	MFDC1102-11	Bishop's University	Canada	MB	Churchill	Goose Creek Road, Pump House
Spilogona setinervis (Huckett)	Spilogona setinervis (Huckett)	BUIC-CHU0765	HM891774	MFDC838-10	Bishop's University	Canada	MB	Churchill	2 km S Churchill, Beech Bay
Spilogona setinervis (Huckett)	Spilogona setinervis (Huckett)	BUIC-CHU0772	HM891781	MFDC845-10	Bishop's University	Canada	MB	Churchill	2 km S Churchill, Beech Bay
Spilogona setinervis (Huckett)	Spilogona setinervis (Huckett)	BUIC-CHU0774	HM891783	MFDC847-10	Bishop's University	Canada	MB	Churchill	16 km SW Churchill, Churchill River
Spilogona setinervis (Huckett)	Spilogona setinervis (Huckett)	BUIC-CHU0775	HM891784	MFDC848-10	Bishop's University	Canada	MB	Churchill	16 km SW Churchill, Churchill River
Spilogona setipes Huckett	Spilogona setipes Huckett	BUIC-CHU0776	HM891785	MFDC849-10	Bishop's University	Canada	MB	Churchill	16 km SW Churchill, Churchill River
Spilogona sororcula (Zetterstedt)	Spilogona sororcula (Zetterstedt)	BUIC-CHU0417	HM389126	MFDC492-09	Bishop's University, Insect Collection	Canada	MB	Churchill	26 km SE Churchill, Twin Lakes burn site
Spilogona sororcula (Zetterstedt)	Spilogona sororcula (Zetterstedt)	BUIC-CHU0418	HM389127	MFDC493-09	Bishop's University, Insect Collection	Canada	MB	Churchill	26 km SE Churchill, Twin Lakes
Spilogona sororcula (Zetterstedt)	Spilogona sororcula (Zetterstedt)	BUIC-CHU0429	HM389136	MFDC504-09	Bishop's University, Insect Collection	Canada	MB	Churchill	26 km SE Churchill, Twin Lakes burn site
Spilogona sororcula (Zetterstedt)	Spilogona sororcula (Zetterstedt)	BUIC-CHU0430	HM389137	MFDC505-09	Bishop's University, Insect Collection	Canada	MB	Churchill	23 km E Churchill, Ramsay Creek
Spilogona sororcula (Zetterstedt)	Spilogona sororcula (Zetterstedt)	CHU05-FLY-134	N/A	MHFLI134-06	Biodiversity Institute of Ontario	Canada	MB	Churchill	22 km E Churchill, CNSC
Spilogona sororcula (Zetterstedt)	Spilogona sororcula (Zetterstedt)	JBWM0319528	N/A	MFDC029-08	University of Manitoba, J. B. Wallis Museum of Entomology	Canada	MB	Churchill	23 km E Churchill, Ramsay Creek
Spilogona sororcula (Zetterstedt)	N/A	BUIC-CHU0419	N/A	MFDC494-09	Canadian National Collection of Insects, Arachnids and Nematodes	Canada	QC	Kuujjuaq
Spilogona sp. 1	Spilogona sp. 1	BUIC-CHU824	N/A	MFDC1137-11	Bishop's University	Canada	MB	Churchill	24km E Churchill Ramsay Creek
Spilogona sp. 1	Spilogona sp. 1	BUIC-CHU826	N/A	MFDC1138-11	Bishop's University	Canada	MB	Churchill	24km E Churchill Ramsay Creek
Spilogona sp. 1	N/A	BUIC-CHU823	N/A	MFDC1136-11	Bishop's University	Canada	MB	Churchill	24km E Churchill Ramsay Creek
Spilogona sp. 1	N/A	BUIC-CHU827	N/A	MFDC1139-11	Bishop's University	Canada	MB	Churchill	24km E Churchill Ramsay Creek
Spilogona sp. 10	Spilogona sp. 10	BUIC-CHU0892	HM891888	MFDC965-10	Bishop's University	Canada	MB	Churchill	16 km SW Churchill, Churchill River
Spilogona sp. 10	Spilogona sp. 10	BUIC-CHU0893	HM891889	MFDC966-10	Bishop's University	Canada	MB	Churchill	16 km SW Churchill, Churchill River
Spilogona sp. 10	Spilogona sp. 10	BUIC-CHU0898	HM891893	MFDC971-10	Bishop's University	Canada	MB	Churchill	16 km SW Churchill, Churchill River
Spilogona sp. 11	Spilogona sp. 11	BUIC-CHU0789	HM891797	MFDC862-10	Bishop's University	Canada	MB	Churchill	26 km SE Churchill, Twin Lakes burn site
Spilogona sp. 2	Spilogona sp. 2	BUIC-CHU0284	HM389023	MFDC368-09	Bishop's University, Insect Collection	Canada	MB	Churchill	26 km SE Churchill, Twin Lakes burn site
Spilogona sp. 3	Spilogona sp. 3	BUIC-CHU0405	HM389115	MFDC480-09	Bishop's University, Insect Collection	Canada	MB	Churchill	26 km SE Churchill, Twin Lakes
Spilogona sp. 4	Spilogona sp. 4	BUIC-CHU0773	HM891782	MFDC846-10	Bishop's University	Canada	MB	Churchill	16 km SW Churchill, Churchill River
Spilogona sp. 5	Spilogona sp. 5	BUIC-CHU0292	HM389030	MFDC375-09	Bishop's University, Insect Collection	Canada	MB	Churchill	26 km SE Churchill, Twin Lakes
Spilogona sp. 6	Spilogona sp. 6	BUIC-CHU0867	HM891863	MFDC940-10	Bishop's University	Canada	MB	Churchill	11 km S Churchill, Goose Creek Road
Spilogona sp. 7	Spilogona sp. 7	BUIC-CHU0840	HM891837	MFDC913-10	Bishop's University	Canada	MB	Churchill	11 km S Churchill, Goose Creek Road
Spilogona sp. 8	Spilogona sp. 1	BUIC-CHU0825	HM891827	MFDC898-10	Bishop's University	Canada	MB	Churchill	23 km E Churchill, Ramsay Creek
Spilogona sp. 9	Spilogona sp. 9	BUIC-CHU0835	HM891832	MFDC908-10	Bishop's University	Canada	MB	Churchill	11 km S Churchill, Goose Creek Road
Spilogona sp. 9	Spilogona sp. 9	BUIC-CHU0843	HM891840	MFDC916-10	Bishop's University	Canada	MB	Churchill	11 km S Churchill, Goose Creek Road
Spilogona surda (Zetterstedt)	Spilogona surda (Zetterstedt)	BUIC-CHU0777	HM891786	MFDC850-10	Bishop's University	Canada	MB	Churchill	Wapusk National Park, Broad River
Spilogona surda (Zetterstedt)	Spilogona surda (Zetterstedt)	BUIC-CHU0778	HM891787	MFDC851-10	Bishop's University	Canada	MB	Churchill	Wapusk National Park, Broad River
Spilogona surda (Zetterstedt)	Spilogona surda (Zetterstedt)	BUIC-CHU0779	HM891788	MFDC852-10	Bishop's University	Canada	MB	Churchill	2 km S Churchill, Beech Bay
Spilogona surda (Zetterstedt)	Spilogona surda (Zetterstedt)	BUIC-CHU0780	HM891789	MFDC853-10	Bishop's University	Canada	MB	Churchill	23 km E Churchill, Ramsay Creek
Spilogona surda (Zetterstedt)	Spilogona surda (Zetterstedt)	CHU05-FLY-193	N/A	MHFLI193-06	Biodiversity Institute of Ontario	Canada	MB	Churchill	16 km E Churchill, krummholz formation
Spilogona surda (Zetterstedt)	Spilogona surda (Zetterstedt)	CHU05-FLY-726	N/A	MHFLI632-07	Biodiversity Institute of Ontario	Canada	MB	Churchill	2 km S Churchill, Beech Bay
Spilogona surda (Zetterstedt)	Spilogona surda (Zetterstedt)	CHU06-FLY-089.1	N/A	MHFLY388-09	Biodiversity Institute of Ontario	Canada	MB	Churchill	unspecified locality
Spilogona surda (Zetterstedt)	Spilogona surda (Zetterstedt)	JBWM0319501	N/A	MFDC002-08	University of Manitoba, J. B. Wallis Museum of Entomology	Canada	MB	Churchill	Wapusk National Park, Laperousse Bay
Spilogona suspecta (Malloch)	Spilogona suspecta (Malloch)	BUIC-AK079	N/A	MFAI079-11	Bishop's University, Insect Collection	USA	AK	Aleutian Islands	Tony Knowles Coastal Trail
Spilogona suspecta (Malloch)	Spilogona suspecta (Malloch)	BUIC-AK080	N/A	MFAI080-11	Bishop's University, Insect Collection	USA	AK	Aleutian Islands	Chowiet Island
Spilogona suspecta (Malloch)	Spilogona suspecta (Malloch)	BUIC-CHU0397	HM389108	MFDC472-09	Bishop's University, Insect Collection	Canada	MB	Churchill	26 km SE Churchill, Twin Lakes burn site
Spilogona suspecta (Malloch)	Spilogona suspecta (Malloch)	BUIC-CHU0409	HM389119	MFDC484-09	Bishop's University, Insect Collection	Canada	MB	Churchill	26 km SE Churchill, Twin Lakes
Spilogona suspecta (Malloch)	Spilogona suspecta (Malloch)	BUIC-CHU0410	HM389120	MFDC485-09	Bishop's University, Insect Collection	Canada	MB	Churchill	26 km SE Churchill, Twin Lakes burn site
Spilogona suspecta (Malloch)	Spilogona suspecta (Malloch)	BUIC-CHU0411	HM389121	MFDC486-09	Bishop's University, Insect Collection	Canada	MB	Churchill	26 km SE Churchill, Twin Lakes burn site
Spilogona suspecta (Malloch)	Spilogona suspecta (Malloch)	BUIC-CHU0947	HM891620	MFDC1020-10	Bishop's University	Canada	QC	Parc National de la Gaspesie	Mt. Jacques-Cartier`s summit
Spilogona suspecta (Malloch)	Spilogona suspecta (Malloch)	BUIC-CHU0948	HM891621	MFDC1021-10	Bishop's University	Canada	QC	Parc National de la Gaspesie	Mt. Richardson`s summit
Spilogona suspecta (Malloch)	Spilogona suspecta (Malloch)	CHU05-FLY-136	N/A	MHFLI136-06	Biodiversity Institute of Ontario	Canada	MB	Churchill	22 km E Churchill, CNSC
Spilogona suspecta (Malloch)	Spilogona suspecta (Malloch)	CHU05-FLY-301.1	N/A	MHFLI927-09	Biodiversity Institute of Ontario	Canada	MB	Churchill	22 km E Churchill, CNSC
Spilogona suspecta (Malloch)	Spilogona suspecta (Malloch)	CHU06-FLY-004.1	N/A	MHFLY355-09	Biodiversity Institute of Ontario	Canada	MB	Churchill	unspecified locality
Spilogona suspecta (Malloch)	Spilogona suspecta (Malloch)	CHU06-FLY-095.1	N/A	MHFLY394-09	Biodiversity Institute of Ontario	Canada	MB	Churchill	unspecified locality
Spilogona suspecta (Malloch)	Spilogona suspecta (Malloch)	CHU06-FLY-096.1	N/A	MHFLY395-09	Biodiversity Institute of Ontario	Canada	MB	Churchill	unspecified locality
Spilogona suspecta (Malloch)	Spilogona suspecta (Malloch)	JBWM0319558	N/A	MFDC059-08	University of Manitoba, J. B. Wallis Museum of Entomology	Canada	MB	Churchill	23 km E Churchill, Ramsay Creek
Spilogona tornensis (Ringdahl)	Spilogona tornensis (Ringdahl)	BUIC-CHU0782	HM891791	MFDC855-10	Bishop's University	Canada	MB	Churchill	16 km SW Churchill, Churchill River
Spilogona tornensis (Ringdahl)	N/A	BUIC-CHU0958	N/A	MFDC1031-10	Bishop's University	Sweden	BD	Abisko	Mt Slattatjakka
Spilogona trigonata (Zetterstedt)	Spilogona trigonata (Zetterstedt)	BUIC-CHU0785	HM891793	MFDC858-10	Bishop's University	Canada	MB	Churchill	23 km E Churchill, Ramsay Creek
Spilogona trigonata (Zetterstedt)	Spilogona trigonata (Zetterstedt)	BUIC-CHU0787	HM891795	MFDC860-10	Bishop's University	Canada	MB	Churchill	10 km ESE Churchill, Launch Road near A-frame
Spilogona trigonata (Zetterstedt)	Spilogona trigonata (Zetterstedt)	BUIC-CHU0788	HM891796	MFDC861-10	Bishop's University	Canada	MB	Churchill	10 km ESE Churchill, Launch Road near A-frame
Spilogona trigonata (Zetterstedt)	Spilogona trigonata (Zetterstedt)	BUIC-CHU0912	HM891907	MFDC985-10	Bishop's University	Canada	MB	Churchill	22 km E Churchill, CNSC
Spilogona trigonata (Zetterstedt)	Spilogona trigonata (Zetterstedt)	BUIC-CHU0913	HM891908	MFDC986-10	Bishop's University	Canada	MB	Churchill	22 km E Churchill, CNSC
Spilogona trigonata (Zetterstedt)	Spilogona trigonata (Zetterstedt)	BUIC-CHU0914	HM891909	MFDC987-10	Bishop's University	Canada	MB	Churchill	22 km E Churchill, CNSC
Spilogona trigonata (Zetterstedt)	Spilogona trigonata (Zetterstedt)	JBWM0319505	N/A	MFDC006-08	University of Manitoba, J. B. Wallis Museum of Entomology	Canada	MB	Churchill	22 km E Churchill, CNSC
Spilogona trigonata (Zetterstedt)	Spilogona trigonata (Zetterstedt)	JBWM0319541	N/A	MFDC042-08	University of Manitoba, J. B. Wallis Museum of Entomology	Canada	MB	Churchill	26 km SE Churchill, Twin Lakes burn site
Spilogona trigonata (Zetterstedt)	Spilogona trigonata (Zetterstedt)	JBWM0319545	N/A	MFDC046-08	University of Manitoba, J. B. Wallis Museum of Entomology	Canada	MB	Churchill	26 km SE Churchill, Twin Lakes
Spilogona trigonata (Zetterstedt)	N/A	BUIC-CHU0791	HM891799	MFDC864-10	Bishop's University	Canada	MB	Churchill	26 km SE Churchill, Twin Lakes
Spilogona trigonifera (Zetterstedt)	Spilogona trigonifera (Zetterstedt)	BUIC-CHU0928	HM891602	MFDC1001-10	Bishop's University	Canada	QC	Parc National de la Gaspesie	Mt. Auclair`s summit
Spilogona trigonifera (Zetterstedt)	Spilogona trigonifera (Zetterstedt)	BUIC-CHU0930	HM891603	MFDC1003-10	Bishop's University	Canada	QC	Parc National de la Gaspesie	Mt. Richardson`s summit
Spilogona trigonifera (Zetterstedt)	Spilogona trigonifera (Zetterstedt)	BUIC-CHU1053	N/A	MFDC1128-11	Bishop's University	Canada	QC	ParcNatl. De la Gaspesie	Mt. Jacques-Cartier`s Summit
Spilogona trigonifera (Zetterstedt)	N/A	BUIC-CHU0929	N/A	MFDC1002-10	Bishop's University	Canada	QC	Parc National de la Gaspesie	Mt. Xalibu`s summit
Spilogona trigonifera (Zetterstedt)	N/A	BUIC-CHU1052	N/A	MFDC1127-11	Bishop's University	Canada	QC	ParcNatl. De la Gaspesie	Mt. Rolland- Germain
Spilogona trilineata (Huckett)	Spilogona trilineata (Huckett)	BUIC-CHU0427	HM389134	MFDC502-09	Bishop's University, Insect Collection	Canada	MB	Churchill	23 km E Churchill, Ramsay Creek
Spilogona trilineata (Huckett)	Spilogona trilineata (Huckett)	BUIC-CHU0790	HM891798	MFDC863-10	Bishop's University	Canada	MB	Churchill	23 km E Churchill, Ramsay Creek
Spilogona trilineata (Huckett)	Spilogona trilineata (Huckett)	BUIC-CHU0792	HM891800	MFDC865-10	Bishop's University	Canada	MB	Churchill	23 km E Churchill, Ramsay Creek
Spilogona trilineata (Huckett)	Spilogona trilineata (Huckett)	BUIC-CHU0793	HM891801	MFDC866-10	Bishop's University	Canada	MB	Churchill	23 km E Churchill, Ramsay Creek
Spilogona trilineata (Huckett)	Spilogona trilineata (Huckett)	CHU06-FLY-014	N/A	MHFLY014-06	Biodiversity Institute of Ontario	Canada	MB	Churchill	unspecified locality
Spilogona zaitzevi (Schnabl)	Spilogona zaitzevi (Schnabl)	BUIC-CHU0752	HM891762	MFDC825-10	Bishop's University	Canada	MB	Churchill	2 km S Churchill, Beech Bay
Spilogona zaitzevi (Schnabl)	Spilogona zaitzevi (Schnabl)	BUIC-CHU0829	HM891828	MFDC902-10	Bishop's University	Canada	MB	Churchill	Wapusk National Park, Broad River
Stomoxys calcitrans (Linnaeus)	Stomoxys calcitrans (Linnaeus)	BUIC-CHU0565	HM389228	MFDC636-09	Bishop's University, Insect Collection	Canada	MB	Churchill	16 km SW Churchill, Churchill River
Stomoxys calcitrans (Linnaeus)	Stomoxys calcitrans (Linnaeus)	BUIC-CHU0781	HM891790	MFDC854-10	Bishop's University	Canada	MB	Churchill	2 km S Churchill, Beech Bay
Stomoxys calcitrans (Linnaeus)	N/A	BUIC-CHU0964	N/A	MFDC1037-10	Bishop's University	Turkey		Aegean	Marmaris
Thricops albibasalis (Zetterstedt)	Thricops albibasalis (Zetterstedt)	BUIC-CHU0191	HM388966	MFDC281-09	Bishop's University, Insect Collection	Canada	MB	Churchill	26 km SE Churchill, Twin Lakes
Thricops albibasalis (Zetterstedt)	Thricops albibasalis (Zetterstedt)	BUIC-CHU0192	HM388967	MFDC282-09	Bishop's University, Insect Collection	Canada	MB	Churchill	26 km SE Churchill, Twin Lakes
Thricops albibasalis (Zetterstedt)	Thricops albibasalis (Zetterstedt)	BUIC-CHU0193	HM388968	MFDC283-09	Bishop's University, Insect Collection	Canada	MB	Churchill	26 km SE Churchill, Twin Lakes
Thricops albibasalis (Zetterstedt)	Thricops albibasalis (Zetterstedt)	BUIC-CHU0194	HM388969	MFDC284-09	Bishop's University, Insect Collection	Canada	MB	Churchill	26 km SE Churchill, Twin Lakes burn site
Thricops albibasalis (Zetterstedt)	Thricops albibasalis (Zetterstedt)	BUIC-CHU0195	HM388970	MFDC285-09	Bishop's University, Insect Collection	Canada	MB	Churchill	26 km SE Churchill, Twin Lakes
Thricops albibasalis (Zetterstedt)	Thricops albibasalis (Zetterstedt)	BUIC-CHU0797	HM891805	MFDC870-10	Bishop's University	Canada	MB	Churchill	26 km SE Churchill, Twin Lakes burn site
Thricops albibasalis (Zetterstedt)	Thricops albibasalis (Zetterstedt)	BUIC-CHU0944	HM891617	MFDC1017-10	Bishop's University	Canada	QC	Parc National de la Gaspesie	Summit 2km east of Mt. Rolland-Germain
Thricops albibasalis (Zetterstedt)	Thricops albibasalis (Zetterstedt)	JBWM0234379	N/A	MFDC069-08	University of Manitoba, J. B. Wallis Museum of Entomology	Canada	MB	Churchill	26 km SE Churchill, Twin Lakes
Thricops albibasalis (Zetterstedt)	Thricops albibasalis (Zetterstedt)	JBWM0319525	N/A	MFDC026-08	University of Manitoba, J. B. Wallis Museum of Entomology	Canada	MB	Churchill	23 km E Churchill, Ramsay Creek
Thricops albibasalis (Zetterstedt)	Thricops albibasalis (Zetterstedt)	JBWM0319539	N/A	MFDC040-08	University of Manitoba, J. B. Wallis Museum of Entomology	Canada	MB	Churchill	23 km E Churchill, Ramsay Creek
Thricops albibasalis (Zetterstedt)	N/A	BUIC-CHU0943	HM891616	MFDC1016-10	Bishop's University	Canada	QC	Parc National de la Gaspesie	Mt. Auclair`s summit
Thricops coquilletti (Malloch)	Thricops coquilletti	BUIC-AK106	N/A	MFAI106-11	Bishop's University, Insect Collection	USA	AK	Aleutian Islands	Wosnesenski Island
Thricops coquilletti (Malloch)	Thricops coquilletti	BUIC-AK107	N/A	MFAI107-11	Bishop's University, Insect Collection	USA	AK	Aleutian Islands	Wosnesenski Island
Thricops diaphanus (Wiedemann)	Thricops diaphanus (Wiedemann)	BUIC-CHU0794	HM891802	MFDC867-10	Bishop's University	Canada	MB	Churchill	23 km E Churchill, Ramsay Creek
Thricops diaphanus (Wiedemann)	Thricops diaphanus (Wiedemann)	BUIC-CHU0795	HM891803	MFDC868-10	Bishop's University	Canada	MB	Churchill	2 km S Churchill, Beech Bay
Thricops diaphanus (Wiedemann)	Thricops diaphanus (Wiedemann)	BUIC-CHU0796	HM891804	MFDC869-10	Bishop's University	Canada	MB	Churchill	23 km E Churchill, Ramsay Creek
Thricops diaphanus (Wiedemann)	Thricops diaphanus (Wiedemann)	BUIC-CHU0970	HM891635	MFDC1043-10	Bishop's University	Canada	QC	Parc National de la Gaspesie	Mt. Rolland-Germain
Thricops hirtulus (Zetterstedt)	Thricops hirtulus (Zetterstedt)	BUIC-CHU0184	HM388959	MFDC274-09	Bishop's University, Insect Collection	Canada	MB	Churchill	10 km ESE Churchill, Launch Road near A-frame
Thricops hirtulus (Zetterstedt)	Thricops hirtulus (Zetterstedt)	BUIC-CHU0185	HM388960	MFDC275-09	Bishop's University, Insect Collection	Canada	MB	Churchill	26 km SE Churchill, Twin Lakes burn site
Thricops hirtulus (Zetterstedt)	Thricops hirtulus (Zetterstedt)	BUIC-CHU0186	HM388961	MFDC276-09	Bishop's University, Insect Collection	Canada	MB	Churchill	10 km ESE Churchill, Launch Road near A-frame
Thricops hirtulus (Zetterstedt)	Thricops hirtulus (Zetterstedt)	BUIC-CHU0187	HM388962	MFDC277-09	Bishop's University, Insect Collection	Canada	MB	Churchill	10 km ESE Churchill, Launch Road near A-frame
Thricops hirtulus (Zetterstedt)	Thricops hirtulus (Zetterstedt)	BUIC-CHU0188	HM388963	MFDC278-09	Bishop's University, Insect Collection	Canada	MB	Churchill	14 km E Churchill, Golf Balls Intertidal
Thricops hirtulus (Zetterstedt)	Thricops hirtulus (Zetterstedt)	BUIC-CHU0189	HM388964	MFDC279-09	Bishop's University, Insect Collection	Canada	MB	Churchill	14 km E Churchill, Golf Balls Intertidal
Thricops hirtulus (Zetterstedt)	Thricops hirtulus (Zetterstedt)	BUIC-CHU0190	HM388965	MFDC280-09	Bishop's University, Insect Collection	Canada	MB	Churchill	10 km ESE Churchill, Launch Road near A-frame
Thricops hirtulus (Zetterstedt)	Thricops hirtulus (Zetterstedt)	BUIC-CHU0668	HM891697	MFDC741-10	Bishop's University	Canada	MB	Churchill	14 km E Churchill, Golf balls
Thricops hirtulus (Zetterstedt)	Thricops hirtulus (Zetterstedt)	CHU05-FLY-198	N/A	MHFLI198-06	Biodiversity Institute of Ontario	Canada	MB	Churchill	16 km E Churchill, krummholz formation
Thricops innocuus (Zetterstedt)	Thricops innocuus (Zetterstedt)	BUIC-CHU0177	HM388952	MFDC267-09	Bishop's University, Insect Collection	Canada	MB	Churchill	26 km SE Churchill, Twin Lakes
Thricops innocuus (Zetterstedt)	Thricops innocuus (Zetterstedt)	BUIC-CHU0178	HM388953	MFDC268-09	Bishop's University, Insect Collection	Canada	MB	Churchill	10 km SE Churchill, Farnworth Lake
Thricops innocuus (Zetterstedt)	Thricops innocuus (Zetterstedt)	BUIC-CHU0179	HM388954	MFDC269-09	Bishop's University, Insect Collection	Canada	MB	Churchill	26 km SE Churchill, Twin Lakes
Thricops innocuus (Zetterstedt)	Thricops innocuus (Zetterstedt)	BUIC-CHU0180	HM388955	MFDC270-09	Bishop's University, Insect Collection	Canada	MB	Churchill	10 km SE Churchill, Farnworth Lake
Thricops innocuus (Zetterstedt)	Thricops innocuus (Zetterstedt)	BUIC-CHU0181	HM388956	MFDC271-09	Bishop's University, Insect Collection	Canada	MB	Churchill	26 km SE Churchill, Twin Lakes
Thricops innocuus (Zetterstedt)	Thricops innocuus (Zetterstedt)	BUIC-CHU0183	HM388958	MFDC273-09	Bishop's University, Insect Collection	Canada	MB	Churchill	26 km SE Churchill, Twin Lakes burn site
Thricops innocuus (Zetterstedt)	Thricops innocuus (Zetterstedt)	BUIC-CHU0205	HM388978	MFDC295-09	Bishop's University, Insect Collection	Canada	MB	Churchill	2 km S Churchill, Beech Bay
Thricops innocuus (Zetterstedt)	Thricops innocuus (Zetterstedt)	BUIC-CHU0941	HM891614	MFDC1014-10	Bishop's University	Canada	QC	Parc National de la Gaspesie	Mt. Rolland-Germain`s summit
Thricops innocuus (Zetterstedt)	Thricops innocuus (Zetterstedt)	BUIC-CHU0942	HM891615	MFDC1015-10	Bishop's University	Canada	QC	Parc National de la Gaspesie	Mt. Jacques-Cartier
Thricops innocuus (Zetterstedt)	Thricops innocuus (Zetterstedt)	CHU05-FLY-302.1	N/A	MHFLI928-09	Biodiversity Institute of Ontario	Canada	MB	Churchill	22 km E Churchill, CNSC
Thricops innocuus (Zetterstedt)	Thricops innocuus (Zetterstedt)	JBWM0234391	N/A	MFDC081-08	University of Manitoba, J. B. Wallis Museum of Entomology	Canada	MB	Churchill	26 km SE Churchill, Twin Lakes burn site
Thricops innocuus (Zetterstedt)	Thricops innocuus (Zetterstedt)	JBWM0234392	N/A	MFDC082-08	University of Manitoba, J. B. Wallis Museum of Entomology	Canada	MB	Churchill	11 km S Churchill, Goose Creek Road
Thricops innocuus (Zetterstedt)	Thricops innocuus (Zetterstedt)	JBWM0234393	N/A	MFDC083-08	University of Manitoba, J. B. Wallis Museum of Entomology	Canada	MB	Churchill	10 km SE Churchill, Farnworth Lake
Thricops innocuus (Zetterstedt)	Thricops innocuus (Zetterstedt)	JBWM0319523	N/A	MFDC024-08	University of Manitoba, J. B. Wallis Museum of Entomology	Canada	MB	Churchill	26 km SE Churchill, Twin Lakes
Thricops innocuus (Zetterstedt)	N/A	BUIC-CHU0176	N/A	MFDC266-09	Bishop's University, Insect Collection	Canada	MB	Churchill	14 km E Churchill, Golf Balls Intertidal
Thricops innocuus (Zetterstedt)	N/A	BUIC-CHU0182	HM388957	MFDC272-09	Bishop's University, Insect Collection	Canada	MB	Churchill	23 km E Churchill, Ramsay Creek
Thricops innocuus (Zetterstedt)	N/A	BUIC-CHU0813	HM891818	MFDC886-10	Bishop's University	Canada	MB	Churchill	11 km S Churchill, Goose Creek Road
Thricops septentrionalis (Stein)	Thricops septentrionalis/spiniger	BUIC-CHU0201	HM388976	MFDC291-09	Bishop's University, Insect Collection	Canada	MB	Churchill	10 km SE Churchill, Farnworth Lake
Thricops septentrionalis (Stein)	Thricops septentrionalis/spiniger	BUIC-CHU0202	HQ991819	MFDC292-09	Bishop's University, Insect Collection	Canada	MB	Churchill	10 km ESE Churchill, Launch Road near A-frame
Thricops septentrionalis (Stein)*	Thricops septentrionalis/spiniger	BUIC-CHU0203	HM388977	MFDC293-09	Bishop's University, Insect Collection	Canada	MB	Churchill	26 km SE Churchill, Twin Lakes burn site
Thricops septentrionalis (Stein)*	Thricops septentrionalis/spiniger	BUIC-CHU0204	HQ991820	MFDC294-09	Bishop's University, Insect Collection	Canada	MB	Churchill	10 km ESE Churchill, Launch Road near A-frame
Thricops septentrionalis (Stein)*	Thricops septentrionalis/spiniger	BUIC-CHU0206	HM388979	MFDC296-09	Bishop's University, Insect Collection	Canada	MB	Churchill	26 km SE Churchill, Twin Lakes burn site
Thricops septentrionalis (Stein)*	Thricops septentrionalis/spiniger	BUIC-CHU0207	HM388980	MFDC297-09	Bishop's University, Insect Collection	Canada	MB	Churchill	26 km SE Churchill, Twin Lakes burn site
Thricops septentrionalis (Stein)*	Thricops septentrionalis/spiniger	BUIC-CHU0934	HM891607	MFDC1007-10	Bishop's University	Canada	QC	Parc National de la Gaspesie	Mt. Xalibu
Thricops septentrionalis (Stein)*	Thricops septentrionalis/spiniger	BUIC-CHU0935	HM891608	MFDC1008-10	Bishop's University	Canada	QC	Parc National de la Gaspesie	Mt. Xalibu
Thricops septentrionalis (Stein)*	Thricops septentrionalis/spiniger	BUIC-CHU0936	HM891609	MFDC1009-10	Bishop's University	Canada	QC	Parc National de la Gaspesie	Mt. Jacques-Cartier
Thricops septentrionalis (Stein)*	Thricops septentrionalis/spiniger	BUIC-CHU0937	HM891610	MFDC1010-10	Bishop's University	Canada	QC	Parc National de la Gaspesie	Mt. Rolland-Germain`s summit
Thricops septentrionalis (Stein)	Thricops septentrionalis/spiniger	BUIC-CHU0938	HM891611	MFDC1011-10	Bishop's University	Canada	QC	Parc National de la Gaspesie	Chic-Chocs, Petit Mt. Ste-Anne
Thricops septentrionalis (Stein)	Thricops septentrionalis/spiniger	BUIC-CHU0939	HM891612	MFDC1012-10	Bishop's University	Canada	QC	Parc National de la Gaspesie	Chic-Chocs, Petit Mt. Ste-Anne
Thricops septentrionalis (Stein)	Thricops septentrionalis/spiniger	BUIC-CHU0940	HM891613	MFDC1013-10	Bishop's University	Canada	QC	Parc National de la Gaspesie	Chic-Chocs, Petit Mt. Ste-Anne
Thricops septentrionalis (Stein)	Thricops septentrionalis/spiniger	CHU05-FLY-074	N/A	MHFLI074-06	Biodiversity Institute of Ontario	Canada	MB	Churchill	16 km E Churchill, Bird Cove
Thricops septentrionalis (Stein)	Thricops septentrionalis/spiniger	CHU05-FLY-139	N/A	MHFLI139-06	Biodiversity Institute of Ontario	Canada	MB	Churchill	16 km E Churchill, Bird Cove
Thricops septentrionalis (Stein)	Thricops septentrionalis/spiniger	CHU05-FLY-140	N/A	MHFLI140-06	Biodiversity Institute of Ontario	Canada	MB	Churchill	16 km E Churchill, Bird Cove
Thricops septentrionalis (Stein)	Thricops septentrionalis/spiniger	CHU05-FLY-146	N/A	MHFLI146-06	Biodiversity Institute of Ontario	Canada	MB	Churchill	16 km E Churchill, Bird Cove
Thricops septentrionalis (Stein)	Thricops septentrionalis/spiniger	CHU05-FLY-151	N/A	MHFLI151-06	Biodiversity Institute of Ontario	Canada	MB	Churchill	16 km E Churchill, Bird Cove
Thricops septentrionalis (Stein)	Thricops septentrionalis/spiniger	CHU05-FLY-155	N/A	MHFLI155-06	Biodiversity Institute of Ontario	Canada	MB	Churchill	16 km E Churchill, Bird Cove
Thricops septentrionalis (Stein)	Thricops septentrionalis/spiniger	CHU05-FLY-157	N/A	MHFLI157-06	Biodiversity Institute of Ontario	Canada	MB	Churchill	16 km E Churchill, Bird Cove
Thricops septentrionalis (Stein)	Thricops septentrionalis/spiniger	CHU05-FLY-158	N/A	MHFLI158-06	Biodiversity Institute of Ontario	Canada	MB	Churchill	16 km E Churchill, Bird Cove
Thricops septentrionalis (Stein)	Thricops septentrionalis/spiniger	CHU05-FLY-736	N/A	MHFLI642-07	Biodiversity Institute of Ontario	Canada	MB	Churchill	2 km S Churchill, Beech Bay
Thricops septentrionalis (Stein)*	Thricops septentrionalis/spiniger	JBWM0234381	N/A	MFDC071-08	University of Manitoba, J. B. Wallis Museum of Entomology	Canada	MB	Churchill	10 km ESE Churchill, Launch Road near A-frame
Thricops septentrionalis (Stein)*	Thricops septentrionalis/spiniger	JBWM0319506	N/A	MFDC007-08	University of Manitoba, J. B. Wallis Museum of Entomology	Canada	MB	Churchill	2 km S Churchill, Beech Bay
Thricops spiniger (Stein)	Thricops septentrionalis/spiniger	BUIC-CHU0196	HM388971	MFDC286-09	Bishop's University, Insect Collection	Canada	MB	Churchill	26 km SE Churchill, Twin Lakes burn site
Thricops spiniger (Stein)	Thricops septentrionalis/spiniger	BUIC-CHU0197	HM388972	MFDC287-09	Bishop's University, Insect Collection	Canada	MB	Churchill	26 km SE Churchill, Twin Lakes burn site
Thricops spiniger (Stein)	Thricops septentrionalis/spiniger	BUIC-CHU0198	HM388973	MFDC288-09	Bishop's University, Insect Collection	Canada	MB	Churchill	26 km SE Churchill, Twin Lakes burn site
Thricops spiniger (Stein)	Thricops septentrionalis/spiniger	BUIC-CHU0199	HM388974	MFDC289-09	Bishop's University, Insect Collection	Canada	MB	Churchill	26 km SE Churchill, Twin Lakes burn site
Thricops spiniger (Stein)	Thricops septentrionalis/spiniger	BUIC-CHU0200	HM388975	MFDC290-09	Bishop's University, Insect Collection	Canada	MB	Churchill	26 km SE Churchill, Twin Lakes burn site
Thricops spiniger (Stein)	Thricops septentrionalis/spiniger	BUIC-CHU0931	HM891604	MFDC1004-10	Bishop's University	Canada	QC	Parc National de la Gaspesie	Mt. Richardson
Thricops spiniger (Stein)	Thricops septentrionalis/spiniger	BUIC-CHU0932	HM891605	MFDC1005-10	Bishop's University	Canada	QC	Parc National de la Gaspesie	Mt. Rolland-Germain
Thricops spiniger (Stein)	Thricops septentrionalis/spiniger	BUIC-CHU0933	HM891606	MFDC1006-10	Bishop's University	Canada	QC	Parc National de la Gaspesie	Mt. Xalibu
Thricops spiniger (Stein)	Thricops septentrionalis/spiniger	JBWM0234383	N/A	MFDC073-08	University of Manitoba, J. B. Wallis Museum of Entomology	Canada	MB	Churchill	26 km SE Churchill, Twin Lakes burn site
Thricops villicrus (Coquillet)	Thricops villicrus (Coquillet)	BUIC-AK099	N/A	MFAI099-11	Bishop's University, Insect Collection	USA	AK	Aleutian Islands	Adak Island
Thricops villicrus (Coquillet)	Thricops villicrus (Coquillet)	BUIC-AK100	N/A	MFAI100-11	Bishop's University, Insect Collection	USA	AK	Aleutian Islands	Adak Island
Thricops villicrus (Coquillet)	Thricops villicrus (Coquillet)	BUIC-AK101	N/A	MFAI101-11	Bishop's University, Insect Collection	USA	AK	Aleutian Islands	Rootok Island
Thricops villicrus (Coquillet)	Thricops villicrus (Coquillet)	BUIC-AK102	N/A	MFAI102-11	Bishop's University, Insect Collection	USA	AK	Aleutian Islands	Chowiet Island
Thricops villicrus (Coquillet)	Thricops villicrus (Coquillet)	BUIC-AK103	N/A	MFAI103-11	Bishop's University, Insect Collection	USA	AK	Aleutian Islands	Wosnesenski Island
Thricops villicrus (Coquillet)	Thricops villicrus (Coquillet)	BUIC-AK104	N/A	MFAI104-11	Bishop's University, Insect Collection	USA	AK	Aleutian Islands	Wosnesenski Island
Thricops villicrus (Coquillet)	Thricops villicrus (Coquillet)	BUIC-AK105	N/A	MFAI105-11	Bishop's University, Insect Collection	USA	AK	Aleutian Islands	Chowiet Island
